# Supplementary material for: YebC regulates variable surface antigen VlsE expression and is required for host immune evasion in Borrelia burgdorferi
Source: PLoS Pathog. 2020 Oct 13;16(10):e1008953. doi: 10.1371/journal.ppat.1008953 (PMC7584230; doi:10.1371/journal.ppat.1008953)
Supplement: S1 Data — (XLSX) [file ppat.1008953.s002.xlsx]

## Sheet: ReadMe
Sample Information
Sample Name	Treatment	Species	Sample Type	Reference Genome
BBCT0006-1_S56_L008	BBCT0006	Borrelia burgdorferi B31	Total RNA	NCBI GCF_000008685.2
BBCT0006-2_S57_L008	BBCT0006	Borrelia burgdorferi B31	Total RNA	NCBI GCF_000008685.2
BBCT0006-3_S58_L008	BBCT0006	Borrelia burgdorferi B31	Total RNA	NCBI GCF_000008685.2
BBCT0006-4_S59_L008	BBCT0006	Borrelia burgdorferi B31	Total RNA	NCBI GCF_000008685.2
5A4NP1-1_S60_L008	5A4NP1	Borrelia burgdorferi B31	Total RNA	NCBI GCF_000008685.2
5A4NP1-2_S61_L008	5A4NP1	Borrelia burgdorferi B31	Total RNA	NCBI GCF_000008685.2
5A4NP1-3_S62_L008	5A4NP1	Borrelia burgdorferi B31	Total RNA	NCBI GCF_000008685.2
5A4NP1-4_S63_L008	5A4NP1	Borrelia burgdorferi B31	Total RNA	NCBI GCF_000008685.2
Sheets information
ILMN_207_Yang run info	Information of project, library preparation and sequencing.
MappingStats	Statistics of mapping and reads distribution across the genome.
DE_YP	Differential Expression analysis results
Key for Columns in DE_analysis
Locus.tag	locus tag
Chr	chromosome
Start	start position of exons
End	end position of exons
Strand	strand
Length	gene length
Protein name	protein name
foldchange	fold change
log2FC	Log2 fold change
PValue	p value
FDR	false discovery rate
Log2RPKM	Log2 of RPKM (Reads per kilobase of exon per million reads mapped)
Raw reads	raw read counts

## Sheet: ILMN_207_Yang run info
Illumina HiSeq 4000 sequencing:
Sequencing run name	HS_060
Experiment name	ILMN_207_Yang_TotalRNAseq8_Jan2018
PI	Frank Yang
Account number	4689751
Type of experiment	TotalRNAseq
Project title	Mechanism of BB0619 and BB0763 in essentiality of Borrelia burgdorferi
Experiment description	The BB0619 knockout mutant is lethal. A conditional BB0619 mutant was constructed in the presence of a wild-type BB0619 gene under the control of a IPTG promoter. RNAs were extracted from the conditional mutant of BB0819 (the strain name is BBYP17) growing in the presence or absence of IPTG. The goal is to identify what genes were influenced when IPTG began to withdraw, and these genes are likely…
Organism	Bacteria
Tissue/cell line	Borrelia burgdorferi B31
Sample description	Total RNA
RNA / DNA	RNA
Sample receiving date	2018-01-09
Type of sample, or experimental protocol (list all)	RNA was extracted and purified using Qiagen RNeasy mini kit. DNase treated both on column and in solution.
Library protocol	TruSeq Stranded Total RNA LT(w/ Ribo-Zero™ Gold) Set B (RS-122-2302). But used Ribo-Zero rRNA Removal Kit (Bacteria) 6 reactions (MRZMB126). IDT UD Dual Index.
Starting amount RNA	2000ng
Library prep dates	2018-01-24
Any quality issues for library protocol	Good.
Seuqncing date	2018-01-26
Any quality issues in sequencing	Good. >93% Q30, >1600K cluster density, >340M reads.
Sequencing data receiver	Frank Yang
Sample (1-8)	CMG_ID	Sample name (as labeled on tube)	RIN	Well	i7 Index Name	i7 Bases for Sample Sheet	i5 Index Name	i5 Bases for Sample Sheet for HiSeq 3000/4000
	1	BBCT0006-1	9.3	A1	UDI001_7	CCGCGGTT	UDI001_5	CTAGCGCT
	2	BBCT0006-2	9.3	B1	UDI002_7	TTATAACC	UDI002_5	TCGATATC
	3	BBCT0006-3	9.3	C1	UDI003_7	GGACTTGG	UDI003_5	CGTCTGCG
	4	BBCT0006-4	9.2	D1	UDI004_7	AAGTCCAA	UDI004_5	TACTCATA
	5	5A4NP1-1	8.4	E1	UDI005_7	ATCCACTG	UDI005_5	ACGCACCT
	6	5A4NP1-2	9.1	F1	UDI006_7	GCTTGTCA	UDI006_5	GTATGTTC
	7	5A4NP1-3	8.9	G1	UDI007_7	CAAGCTAG	UDI007_5	CGCTATGT
	8	5A4NP1-4	8.8	H1	UDI008_7	TGGATCGA	UDI008_5	TATCGCAC
			9.15
			8.4
			9.3

## Sheet: MappingStats
Summary	Samples	BBCT0006-1_S56_L008	BBCT0006-2_S57_L008	BBCT0006-3_S58_L008	BBCT0006-4_S59_L008	5A4NP1-1_S60_L008	5A4NP1-2_S61_L008	5A4NP1-3_S62_L008	5A4NP1-4_S63_L008	Median	Min	Max
READS NUMBER SUMMARY	Raw reads	56571898	38922346	32954286	46873204	44350466	38228397	42204242	36824337	40.5633	32.9543	56.5719
	Uniquely mapped reads	51976497	35586720	30615517	43314513	41209374	36657179	40613766	34764444	38.6355	30.6155	51.9765
	Total high quality reads	51976497	35586720	30615517	43314513	41209374	36657179	40613766	34764444
	Mapping regions:
	coding	1239920	851921	741397	1020206	1409473	924080	1054833	979016
	coding-rev	44732969	30276032	26272678	37128793	36579267	32103466	35736542	30903120
	intergenic	287574	193873	167671	236621	153289	163416	184875	144166
	intron	0	0	0	0	0	0	0	0
	intron-rev	0	0	0	0	0	0	0	0
	junction	8734	7016	5095	7334	7581	5068	5536	5496
	mitochondrial	0	0	0	0	0	0	0	0
	other-exon	4167	3282	2924	4017	2995	3294	3887	2700
	other-exon-rev	402508	451790	261841	343987	237557	282293	227451	200429
	promoter	442908	304360	258930	370738	387087	299979	330345	307688
	promoter-rev	4772127	3440849	2855159	4131810	2344373	2800131	2987688	2141006
	utr-3	2489	2152	1772	2176	2882	1746	2150	1823
	utr-3-rev	83101	55445	48050	68831	84870	73706	80459	79000
	utr-5	0	0	0	0	0	0	0	0
	utr-5-rev	0	0	0	0	0	0	0	0
	Mapped on gene	45306325	30844674	26616722	37615067	37410476	32650752	36240338	31437013	34.4455	26.6167	45.3063
READS PERCENTAGE SUMMARY	Uniquely mapped reads/raw reads	0.918769	0.9143	0.92903	0.924078	0.929176	0.958899	0.962315	0.944062	0.929103	0.9143	0.962315
	Mapping regions/high quality:
	coding	0.0238554	0.0239393	0.0242164	0.0235534	0.0342027	0.0252087	0.0259723	0.0281614
	coding-rev	0.860638	0.850768	0.858149	0.857191	0.887644	0.875776	0.879912	0.888929
	intergenic	0.00553277	0.0054479	0.00547667	0.00546286	0.00371976	0.00445795	0.00455203	0.00414694
	intron	0	0	0	0	0	0	0	0
	intron-rev	0	0	0	0	0	0	0	0
	junction	0.000168037	0.000197152	0.000166419	0.00016932	0.000183963	0.000138254	0.000136308	0.000158093
	mitochondrial	0	0	0	0	0	0	0	0
	other-exon	8.01709e-05	9.22254e-05	9.55071e-05	9.27403e-05	7.26776e-05	8.98596e-05	9.57065e-05	7.76656e-05
	other-exon-rev	0.00774404	0.0126955	0.00855256	0.00794161	0.00576464	0.00770089	0.00560034	0.00576534
	promoter	0.00852131	0.00855263	0.00845748	0.00855921	0.00939318	0.00818336	0.00813382	0.00885065
	promoter-rev	0.0918132	0.0966891	0.0932586	0.0953909	0.0568893	0.076387	0.0735634	0.0615861
	utr-3	4.7887e-05	6.0472e-05	5.78791e-05	5.02372e-05	6.99355e-05	4.76305e-05	5.29377e-05	5.24386e-05
	utr-3-rev	0.00159882	0.00155803	0.00156947	0.0015891	0.00205948	0.00201068	0.00198108	0.00227244
	utr-5	0	0	0	0	0	0	0	0
	utr-5-rev	0	0	0	0	0	0	0	0
	Mapped on gene/uniquely mapped	0.871669	0.866747	0.869387	0.868417	0.907815	0.890706	0.892317	0.904286	0.881187	0.866747	0.907815

## Sheet: DE_analysis
Gene information							5A4NP1 vs. BBCT0006				Log2RPKM								Raw counts
Locus.tag	Chr	Start	End	Strand	Length	protein_name	foldchange	log2FC	PValue	FDR	BBCT0006.1_S56_L008	BBCT0006.2_S57_L008	BBCT0006.3_S58_L008	BBCT0006.4_S59_L008	X5A4NP1.1_S60_L008	X5A4NP1.2_S61_L008	X5A4NP1.3_S62_L008	X5A4NP1.4_S63_L008	BBCT0006.1_S56_L008.1	BBCT0006.2_S57_L008.1	BBCT0006.3_S58_L008.1	BBCT0006.4_S59_L008.1	X5A4NP1.1_S60_L008.1	X5A4NP1.2_S61_L008.1	X5A4NP1.3_S62_L008.1	X5A4NP1.4_S63_L008.1
BB_0026	NC_001318.1	24697	25623	-	927	bifunctional methylenetetrahydrofolate dehydrogenase/methenyltetrahydrofolate cyclohydrolase	-6.16837	-2.62489	6.60767e-65	4.16283e-62	11.8022	11.8578	11.911	11.8486	9.58421	9.00053	8.98878	9.26456	151722	106409	95677	129811	25183	15876	17425	17575
BB_I16	NC_001854.1	7183	8538	+	1356	repetitive antigen A (plasmid)	-3.84575	-1.94327	6.38032e-35	2.0098e-32	6.39125	6.43331	6.59453	6.45475	4.21501	4.51993	4.65526	4.67423	5216	3624	3512	4516	891	1040	1264	1067
BB_R13	NC_000950.1	8282	8737	+	456	hypothetical protein BB_R13 (plasmid)	-3.47357	-1.79642	6.54642e-10	7.56742e-09	1.45589	1.54746	1.25616	1.0669	-1.15357	0.177205	-0.144325	-1.17587	57	41	29	36	7	17	15	6
BB_A51	NC_001857.2	34385	34948	+	564	hypothetical protein BB_A51 (plasmid)	-2.90913	-1.54059	3.68582e-16	1.16103e-14	7.1556	7.1044	7.09123	7.0784	5.08446	5.79106	5.79824	5.48236	3685	2400	2061	2894	677	1044	1161	777
BB_A49	NC_001857.2	32742	32960	+	219	hypothetical protein BB_A49 (plasmid)	-2.89968	-1.53589	9.30433e-21	5.5826e-19	7.05685	7.01041	6.92488	6.89441	5.19162	5.47295	5.76376	5.24619	1336	873	713	989	283	325	440	256
BB_N14	NC_000954.1	8742	8978	+	237	hypothetical protein BB_N14 (plasmid)	-2.69988	-1.43289	7.35248e-06	3.79558e-05	2.47362	1.99525	2.29591	2.56556	0.141858	1.03515	0.361475	1.72921	60	29	31	53	9	16	11	24
BB_0603	NC_001318.1	627092	628948	-	1857	integral outer membrane protein p66	-2.6988	-1.43232	1.65734e-56	6.96085e-54	13.0479	13.1145	13.126	13.1009	11.7773	11.5521	11.6715	11.6514	720697	509324	444949	619466	230694	186452	224124	184142
BB_S17	NC_000949.1	10952	11902	+	951	hypothetical protein BB_S17 (plasmid)	-2.68288	-1.42378	2.01167e-06	1.17348e-05	-0.476278	-0.613595	-0.199772	0.0457281	-1.71467	-1.78297	-1.52039	-1.83415	31	19	22	37	10	9	12	8
BB_0240	NC_001318.1	245790	246554	+	765	glycerol uptake facilitator	-2.67276	-1.41833	1.8186e-14	5.09208e-13	13.4434	13.4368	13.4405	13.4658	11.4371	12.2526	12.289	11.9844	390543	262341	227947	328641	75072	124822	141654	95552
BB_G02	NC_001852.1	1047	1928	+	882	hypothetical protein (plasmid)	-2.65039	-1.4062	3.06544e-26	3.86245e-24	4.17732	4.1852	4.10645	4.04357	2.92002	2.65099	2.6946	2.60336	731	496	407	552	236	185	211	165
BB_t31	NC_001318.1	218341	218414	+	74	NA	-2.57333	-1.36364	8.93844e-11	1.19813e-09	6.33789	6.45819	6.3625	6.19092	4.4753	5.28149	5.3053	4.64877	274	201	163	205	58	96	108	57
BB_0001	NC_001318.1	105	677	+	573	hypothetical protein BB_0001	-2.50123	-1.32264	2.63518e-05	0.00011489	0.84985	1.81196	1.70853	1.64982	-0.074817	0.879141	-0.138092	-0.0365107	47	62	50	68	19	35	19	17
BB_t01	NC_001318.1	202693	202765	+	73	NA	-2.49974	-1.32178	5.64365e-08	4.47232e-07	6.56303	6.84877	6.1834	6.31883	4.65863	5.64613	5.17035	5.08204	316	260	142	221	65	122	97	76
BB_I38	NC_001854.1	23159	23995	-	837	surface antigen (plasmid)	-2.49156	-1.31705	3.07617e-13	6.92139e-12	6.48262	6.53606	6.47547	6.45038	5.54313	4.91309	4.91183	5.21336	3430	2402	1996	2779	1381	843	932	957
BB_I41	NC_001854.1	25794	26036	-	243	hypothetical protein BB_I41 (plasmid)	-2.47115	-1.30518	8.02916e-29	1.26459e-26	6.241	6.25061	6.25437	6.24387	4.98974	4.95622	4.89363	4.92921	842	572	497	699	273	252	267	228
BB_N17	NC_000954.1	11041	11991	+	951	hypothetical protein BB_N17 (plasmid)	-2.43305	-1.28277	7.55116e-12	1.2519e-10	1.61312	1.50059	1.35485	1.54366	-0.106857	0.44338	0.455947	0.0439392	133	83	65	105	31	43	48	30
BB_S16	NC_000949.1	10265	10948	+	684	hypothetical protein BB_S16 (plasmid)	-2.40969	-1.26885	5.40409e-17	1.79188e-15	2.73245	2.77926	2.78315	2.8578	1.29145	1.67909	1.53353	1.56122	208	145	126	188	59	73	73	62
BB_0399	NC_001318.1	410787	411446	+	660	hypothetical protein BB_0399	-2.38747	-1.25549	2.80788e-14	7.69115e-13	3.94955	3.79446	3.95424	4.09504	2.32763	2.67806	2.96187	2.75377	467	283	274	428	117	141	190	137
BB_G34	NC_001852.1	28854	29618	-	765	hypothetical protein (plasmid)	-2.37136	-1.24571	3.64477e-17	1.31212e-15	5.54009	5.56138	5.54637	5.65858	4.14579	4.37356	4.57844	4.18599	1631	1117	958	1467	479	530	676	429
BB_t10	NC_001318.1	648466	648539	+	74	NA	-2.354	-1.23511	0.000620287	0.0019588	4.19996	4.97991	4.30458	4.29802	2.54216	3.74779	3.76665	2.29849	62	72	39	55	15	33	37	11
BB_A48	NC_001857.2	32261	32749	+	489	hypothetical protein BB_A48 (plasmid)	-2.3395	-1.2262	1.02577e-18	4.78694e-17	7.53844	7.55867	7.50893	7.5035	6.0645	6.35049	6.43758	6.3271	4166	2851	2387	3369	1158	1334	1568	1210
BB_G01	NC_001852.1	116	1009	+	894	hypothetical protein (plasmid)	-2.32771	-1.21891	7.4946e-21	4.7216e-19	6.52277	6.63567	6.44335	6.52922	5.41747	5.26972	5.23789	5.33093	3767	2749	2085	3135	1352	1153	1248	1109
BB_0241	NC_001318.1	246597	248102	+	1506	glycerol kinase	-2.30406	-1.20418	6.24598e-15	1.78862e-13	12.8922	12.883	12.896	12.9046	11.2278	11.8495	11.9235	11.6623	524692	351840	307657	438478	127825	185832	216453	150465
BB_t30	NC_001318.1	206334	206406	+	73	NA	-2.30257	-1.20325	5.44138e-07	3.5524e-06	4.07357	3.92204	4.1689	3.93081	2.73953	2.73406	3.22561	2.44127	56	34	35	42	17	16	25	12
BB_N23	NC_000954.1	15312	15515	+	204	holin protein (plasmid)	-2.28935	-1.19494	2.82384e-08	2.38794e-07	4.31686	3.98963	4.13695	3.99226	2.58281	3.18973	3.27896	2.44414	186	100	96	123	43	62	73	34
BB_0166	NC_001318.1	167879	169399	-	1521	4-alpha-glucanotransferase	-2.2682	-1.18155	1.12726e-08	1.03675e-07	6.75661	6.78382	6.90668	6.80889	5.03531	5.80387	5.96821	5.56412	7537	5183	4891	6475	1765	2841	3523	2218
BB_M42	NC_000951.1	28486	29838	+	1353	phage terminase large subunit (plasmid)	-2.26675	-1.18063	3.53399e-13	7.81197e-12	3.08271	3.19132	3.12879	3.13807	1.60095	2.22317	2.11103	1.7999	525	382	317	452	145	211	216	145
BB_I12	NC_001854.1	5128	5346	+	219	hypothetical protein BB_I12 (plasmid)	-2.20766	-1.14252	3.90629e-20	2.0508e-18	8.7788	8.89091	8.79943	8.87576	7.6205	7.73976	7.7358	7.67876	4408	3215	2615	3906	1525	1565	1727	1383
BB_I39	NC_001854.1	24223	25089	-	867	surface antigen (plasmid)	-2.18968	-1.13072	2.24754e-17	8.84967e-16	3.42012	3.56446	3.36366	3.43187	2.45507	2.33468	2.16901	2.29571	425	317	239	355	168	146	144	131
BB_N15	NC_000954.1	8986	10260	+	1275	hypothetical protein BB_N15 (plasmid)	-2.17949	-1.12399	1.16401e-12	2.29165e-11	2.28778	2.34417	2.29921	2.28088	0.756923	1.35746	1.27628	1.26144	285	200	168	235	76	109	114	94
BB_t14	NC_001318.1	744933	745006	+	74	NA	-2.17364	-1.12011	1.9839e-07	1.45333e-06	4.41463	4.48424	4.63244	4.47005	3.43141	2.88199	3.31589	3.77475	72	51	49	62	28	18	27	31
BB_t12	NC_001318.1	663067	663140	-	74	NA	-2.11741	-1.0823	6.33774e-11	8.77533e-10	11.1823	11.2982	11.1908	11.0047	9.96539	10.3251	10.2409	9.76172	7881	5763	4636	5773	2618	3174	3313	1980
BB_0243	NC_001318.1	248506	250089	+	1584	glycerol-3-phosphate dehydrogenase	-2.10373	-1.07295	7.55408e-09	7.21071e-08	12.1311	12.0763	12.1224	12.1239	10.4132	11.2346	11.2813	11.0795	325641	211552	189294	268452	76443	127624	145873	105665
BB_A54	NC_001857.2	36256	36534	+	279	hypothetical protein BB_A54 (plasmid)	-2.09847	-1.06934	1.85601e-11	2.88712e-10	10.2143	10.1259	10.0738	10.1383	8.61864	9.18213	9.24972	9.14627	15190	9641	8059	11939	3881	5419	6284	4873
BB_0242	NC_001318.1	248156	248434	+	279	hypothetical protein BB_0242	-2.09508	-1.06701	1.43355e-05	6.73985e-05	9.96982	9.91968	10.1279	10.0541	8.16865	9.13284	9.38985	8.85316	12822	8357	8367	11262	2841	5237	6925	3977
BB_I36	NC_001854.1	22095	22931	-	837	antigen P35 (plasmid)	-2.08873	-1.06263	2.17316e-13	4.97851e-12	5.62901	5.73973	5.54474	5.67547	4.80878	4.47693	4.42935	4.60118	1898	1383	1047	1624	830	623	667	626
BB_A60	NC_001857.2	40212	41045	-	834	surface lipoprotein P27 (plasmid)	-2.0838	-1.05921	2.82767e-20	1.61948e-18	8.82892	8.85524	8.90175	8.81012	7.58499	7.81139	7.91993	7.82393	17381	11945	10691	14214	5667	6264	7473	5825
BB_I34	NC_001854.1	20771	21562	-	792	virulence associated lipoprotein (plasmid)	-2.0738	-1.05227	5.86698e-07	3.81051e-06	1.59076	1.98885	1.40447	1.55351	0.783688	0.412176	0.834758	0.259339	109	97	56	88	48	35	52	29
BB_O18	NC_000952.1	11904	12473	+	570	hypothetical protein BB_O18 (plasmid)	-2.06221	-1.04419	2.52993e-11	3.88746e-10	4.22447	4.38852	4.39399	4.23401	2.9348	3.53703	3.26161	3.27618	488	369	321	407	154	221	202	170
BB_S27	NC_000949.1	16586	16903	+	318	hypothetical protein BB_S27 (plasmid)	-2.05409	-1.0385	6.7791e-08	5.27263e-07	3.05748	3.21343	3.37122	3.40916	1.80236	2.37714	2.51524	2.10676	121	91	88	128	39	55	67	42
BB_0330	NC_001318.1	338358	339983	+	1626	peptide ABC transporter substrate-binding protein	-2.02572	-1.01844	3.89156e-19	1.96135e-17	11.6755	11.6673	11.6974	11.6422	10.3875	10.7186	10.8389	10.6269	243753	163551	144729	197343	77086	91617	110196	79258
BB_R21	NC_000950.1	13662	14267	+	606	hypothetical protein BB_R21 (plasmid)	-2.01766	-1.01268	1.67018e-05	7.65246e-05	0.828779	1.06542	0.89447	1.09852	0.29177	0.0679389	-0.14587	-0.498615	49	39	30	49	26	21	20	13
BB_t21	NC_001318.1	482133	482206	+	74	NA	-2.00431	-1.00311	5.20101e-06	2.74195e-05	6.51578	6.81241	6.46486	6.71053	5.05816	5.89495	5.96695	5.41348	310	257	175	294	87	147	171	97
BB_A53	NC_001857.2	35954	36229	+	276	Bbs27 protein (plasmid)	-1.99782	-0.998429	1.93918e-12	3.64682e-11	9.70937	9.70316	9.61214	9.6749	8.34776	8.84037	8.79412	8.67659	10589	7115	5789	8566	3182	4230	4533	3481
BB_L43	NC_000953.1	29533	30885	+	1353	phage terminase large subunit (plasmid)	-1.98995	-0.992732	6.59777e-05	0.000254226	-0.0882183	0.400228	0.0365175	-0.150877	-1.55873	-0.629681	-0.633689	-1.11756	58	55	37	46	16	29	32	19
BB_R18	NC_000950.1	11864	12418	+	555	hypothetical protein BB_R18 (plasmid)	-1.97079	-0.978771	7.32883e-10	8.39484e-09	5.07325	5.11594	4.95752	4.97391	4.39848	3.98197	3.86043	3.90464	856	595	462	662	414	293	298	256
BB_S45	NC_000949.1	28871	30223	+	1353	phage terminase large subunit (plasmid)	-1.96493	-0.97448	3.15307e-11	4.67396e-10	3.60085	3.59668	3.54815	3.55369	2.32091	2.75423	2.48502	2.7988	752	506	424	603	239	305	280	290
BB_0639	NC_001318.1	677892	678938	-	1047	spermidine/putrescine ABC transporter substrate-binding protein	-1.95938	-0.9704	4.02495e-07	2.72658e-06	7.87973	7.97132	7.93014	7.93919	6.37302	7.15349	7.22019	6.9503	11301	8126	6844	9757	3071	4984	5776	3991
BB_I26	NC_001854.1	15352	16530	+	1179	multidrug-efflux transporter (plasmid)	-1.95689	-0.968565	9.16867e-10	1.03148e-08	1.49528	1.54259	1.39655	1.49603	0.456422	0.658805	0.558949	0.377759	152	106	83	126	57	62	64	47
BB_J37	NC_001856.1	28278	28433	-	156	hypothetical protein BB_J37 (plasmid)	-1.94804	-0.962021	0.000135211	0.000479902	3.83925	3.90397	3.55649	3.58885	3.18623	2.27463	2.23994	3.13424	102	72	49	71	50	25	27	42
BB_A47	NC_001857.2	31780	32202	+	423	hypothetical protein BB_A47 (plasmid)	-1.94703	-0.961277	2.81446e-11	4.22169e-10	7.26092	7.35133	7.30048	7.29554	6.59803	6.24158	6.25371	6.23659	2973	2136	1787	2523	1450	1070	1194	983
BB_t26	NC_001318.1	636242	636315	+	74	NA	-1.94432	-0.959262	2.32711e-05	0.000102166	6.66157	6.36948	6.27127	6.4653	4.9011	5.97128	5.48074	5.42825	343	189	153	248	78	155	122	98
BB_t29	NC_001318.1	745013	745094	+	82	NA	-1.93104	-0.949375	3.21372e-05	0.000135294	5.01281	5.3045	5.07717	4.82532	4.59742	3.64245	3.83392	4.19268	121	100	74	88	70	34	43	46
BB_A46	NC_001857.2	30710	31780	+	1071	hypothetical protein BB_A46 (plasmid)	-1.92269	-0.943126	3.32378e-17	1.23175e-15	7.43698	7.44191	7.37115	7.41874	6.56518	6.44923	6.44824	6.43083	8505	5759	4752	6958	3589	3129	3460	2848
BB_J43	NC_001856.1	31220	32140	+	921	hypothetical protein BB_J43 (plasmid)	-1.9171	-0.938927	0.000457335	0.00148516	0.56236	0.759567	0.0293924	0.761217	-0.836427	-0.230966	0.0898022	-0.721177	62	48	25	59	18	26	36	17
BB_R11	NC_000950.1	6711	7823	+	1113	hypothetical protein BB_R11 (plasmid)	-1.9159	-0.938019	2.36838e-05	0.000103616	1.23818	1.18427	1.42668	0.943437	-0.333794	0.646084	0.424396	0.155811	120	78	80	81	31	58	55	38
BB_R15	NC_000950.1	8978	10273	+	1296	hypothetical protein BB_R15 (plasmid)	-1.91517	-0.937472	2.01989e-07	1.46481e-06	3.54095	3.63868	3.50442	3.62294	2.15483	2.8674	2.86877	2.55776	691	499	394	606	204	316	350	235
BB_O14	NC_000952.1	8726	8962	+	237	hypothetical protein BB_O14 (plasmid)	-1.91127	-0.934532	2.66122e-05	0.000115626	2.54364	2.68765	2.69709	3.02544	1.3414	2.0685	1.87951	1.89767	63	47	41	73	21	33	32	27
BB_t27	NC_001318.1	636396	636476	+	81	NA	-1.90757	-0.931736	1.85801e-06	1.08888e-05	7.86483	7.6842	7.64053	7.54722	6.22379	6.93426	7.03582	6.70901	865	515	433	575	214	331	393	261
BB_0591	NC_001318.1	609943	611193	-	1251	competence locus E	-1.90282	-0.928136	4.70873e-09	4.59923e-08	3.28368	3.15751	3.35972	3.27017	2.00127	2.53975	2.52958	2.22449	558	345	344	458	177	243	267	180
BB_I15	NC_001854.1	6603	6833	+	231	virulence associated lipoprotein (plasmid)	-1.89725	-0.923913	5.98282e-10	6.97996e-09	5.56256	5.31412	5.31341	5.39185	4.17087	4.55239	4.54312	4.61276	500	284	246	368	147	181	199	174
BB_N36	NC_000954.1	24572	24997	+	426	protein BppB (plasmid)	-1.88905	-0.917659	3.25323e-08	2.73271e-07	3.48982	3.58609	3.60775	3.26292	2.61329	2.47583	2.81947	2.3123	219	158	139	155	92	79	111	65
BB_N41	NC_000954.1	28026	28544	+	519	hypothetical protein BB_N41 (plasmid)	-1.88655	-0.915747	3.2862e-09	3.422e-08	5.45358	5.35344	5.3848	5.2998	4.72346	4.53828	4.17246	4.34098	1042	656	581	776	485	403	346	324
BB_R22	NC_000950.1	14277	15092	+	816	hypothetical protein BB_R22 (plasmid)	-1.86073	-0.895872	4.79525e-13	1.02407e-11	3.58999	3.629	3.53318	3.56332	2.68139	2.58961	2.79996	2.65311	450	312	253	366	185	164	210	158
BB_A52	NC_001857.2	34988	35833	+	846	outer membrane protein (plasmid)	-1.85746	-0.89333	3.49794e-11	5.12488e-10	10.7249	10.6938	10.5985	10.6692	9.39731	9.96312	9.88224	9.81068	65620	43336	35156	52306	20190	28236	29541	23420
BB_S01	NC_000949.1	66	1289	+	1224	phage portal protein (plasmid)	-1.85692	-0.892914	5.79965e-05	0.000226943	2.846	2.73043	2.86011	2.6869	1.22491	2.16258	2.22865	1.73068	403	251	238	299	101	183	212	125
BB_0622	NC_001318.1	649170	650387	-	1218	acetate kinase	-1.85667	-0.892717	5.76187e-18	2.41998e-16	8.05878	8.08256	8.06549	8.04294	7.06232	7.15869	7.24859	7.20308	14884	10211	8745	12197	5761	5819	6853	5532
BB_0138	NC_001318.1	137880	138089	-	210	hypothetical protein BB_0138	-1.85437	-0.890926	0.00978365	0.0211811	2.38666	2.39762	2.37481	2.18555	0.721442	2.15347	1.8111	0.344909	50	34	29	36	12	31	27	8
BB_0316	NC_001318.1	322040	322846	-	807	integral membrane protein	-1.84765	-0.88569	0.000686385	0.00213867	6.22491	6.31511	6.44252	6.39976	4.66637	5.77464	5.84495	5.27503	2766	1987	1881	2587	725	1477	1716	963
BB_M14	NC_000951.1	8734	8970	+	237	hypothetical protein BB_M14 (plasmid)	-1.84431	-0.883079	8.51787e-05	0.000318472	3.02365	2.80495	2.95315	3.10212	1.6462	2.54471	2.269	1.72921	88	51	49	77	26	46	42	24
BB_I29	NC_001854.1	18518	19183	-	666	virulence associated lipoprotein (plasmid)	-1.83993	-0.879651	4.09758e-17	1.40499e-15	10.4253	10.4643	10.4115	10.3922	9.31733	9.58818	9.63028	9.61774	41972	29098	24311	33984	15037	17141	19529	16129
BB_t17	NC_001318.1	801846	801928	+	83	NA	-1.8299	-0.871766	6.70911e-12	1.12713e-10	9.81919	9.9301	9.79571	9.7614	8.89483	9.04031	8.91778	8.968	3436	2504	1977	2735	1398	1461	1485	1281
BB_0053	NC_001318.1	49341	50012	+	672	uracil-DNA glycosylase	-1.82005	-0.863981	1.69969e-11	2.67702e-10	6.77735	6.9765	6.86619	6.84495	6.09547	5.93867	6.01079	5.96528	3378	2617	2101	2933	1626	1378	1603	1294
BB_K15	NC_001855.1	9373	9999	+	627	antigen P35 (plasmid)	-1.79918	-0.847338	5.52699e-10	6.56982e-09	9.5087	9.52551	9.53423	9.57308	8.36719	8.91387	8.78017	8.63603	20932	14291	12460	18134	7327	10112	10199	7689
BB_N43	NC_000954.1	29299	30651	+	1353	phage terminase large subunit (plasmid)	-1.77986	-0.831767	8.39028e-09	7.94868e-08	3.41267	3.33832	3.39773	3.48513	2.29659	2.78694	2.52061	2.66884	660	423	382	575	235	312	287	265
BB_0019	NC_001318.1	17792	18304	-	513	hypothetical protein BB_0019	-1.77749	-0.829841	1.117e-10	1.46607e-09	8.69006	8.90514	8.93127	8.77199	7.88751	8.0176	8.17826	7.88814	9710	7606	6712	8515	4299	4445	5498	3746
BB_0759	NC_001318.1	801941	802798	-	858	membrane protein	-1.77506	-0.82787	1.31554e-06	8.04652e-06	6.1837	6.2165	6.16947	6.13481	4.96171	5.51755	5.58254	5.25106	2858	1973	1655	2289	946	1314	1521	1007
BB_O17	NC_000952.1	10962	11903	+	942	hypothetical protein BB_O17 (plasmid)	-1.77038	-0.824055	4.35366e-10	5.22439e-09	3.67476	3.84698	3.62823	3.7471	2.69746	2.98418	2.97089	2.94248	551	419	312	480	216	249	273	223
BB_N25	NC_000954.1	15856	16191	+	336	hypothetical protein BB_N25 (plasmid)	-1.76936	-0.82323	1.74333e-07	1.29211e-06	3.4418	3.69116	3.54609	3.72986	2.69968	2.83631	2.63576	2.95333	167	134	105	169	77	80	77	80
BB_M18	NC_000951.1	11930	12484	+	555	hypothetical protein BB_M18 (plasmid)	-1.76812	-0.822218	5.00073e-07	3.2909e-06	4.39821	4.49939	4.37286	4.11546	3.81918	3.43881	3.53033	3.27165	536	388	308	365	277	201	237	165
BB_N09	NC_000954.1	5784	6173	+	390	hypothetical protein BB_N09 (plasmid)	-1.76651	-0.820903	5.60498e-05	0.000220696	2.9312	2.7336	3.06032	2.9096	1.94795	1.82613	2.5797	1.84608	136	80	87	111	53	46	86	43
BB_0668	NC_001318.1	705580	706605	+	1026	flagellar filament outer layer protein	-1.76128	-0.816623	6.90029e-05	0.000264266	12.1678	12.2544	12.2682	12.213	10.7514	11.6869	11.7139	11.2892	216348	155038	135643	184958	62595	113108	127527	79150
BB_0823	NC_001318.1	867743	868114	-	372	lipoprotein	-1.75525	-0.81168	9.53845e-06	4.73167e-05	7.04369	7.28095	7.07381	7.11665	5.86109	6.54467	6.47839	6.3027	2249	1789	1343	1960	765	1161	1227	905
BB_P25	NC_000948.1	15759	16094	+	336	hypothetical protein BB_P25 (plasmid)	-1.75364	-0.810349	0.000871552	0.00265255	4.92046	4.97239	4.8415	5.06904	3.32604	4.5282	4.33707	4.12104	466	326	258	428	119	259	251	180
BB_S40	NC_000949.1	25500	26276	-	777	protein BppC (plasmid)	-1.75261	-0.809501	0.00484791	0.0117018	-0.0954691	0.0114902	0.0917584	0.0371595	-0.241882	-1.49144	-1.22886	-0.562193	33	24	22	30	23	9	12	16
BB_r02	NC_001318.1	435334	438267	-	2934	NA	-1.74969	-0.807097	0.000492648	0.00159163	6.32061	7.30573	6.66958	6.60656	5.96408	6.2687	5.80782	5.76617	10747	14356	8005	10856	6482	7564	6081	4922
BB_A13	NC_001857.2	8442	8867	+	426	hypothetical protein BB_A13 (plasmid)	-1.74812	-0.805802	8.34675e-08	6.45209e-07	6.83785	6.98956	6.90381	6.99148	6.37029	5.90785	6.11735	6.07002	2233	1674	1367	2058	1247	855	1094	882
BB_Q25	NC_000956.1	15410	15964	+	555	hypothetical protein BB_Q25 (plasmid)	-1.74735	-0.80517	2.96034e-07	2.08382e-06	3.8794	4.06969	3.79302	3.77392	3.32069	3.16316	2.91857	2.86016	374	288	206	288	196	166	155	124
BB_H25	NC_001853.1	15565	15810	-	246	hypothetical protein BB_H25 (plasmid)	-1.74613	-0.804163	2.70754e-08	2.32075e-07	5.63003	5.62792	5.45489	5.65993	4.54508	4.92125	4.97501	4.68619	558	376	289	472	203	249	286	195
BB_N26	NC_000954.1	16184	16537	+	354	hypothetical protein BB_N26 (plasmid)	-1.73927	-0.798479	2.34298e-08	2.02203e-07	4.47714	4.72342	4.6499	4.71192	3.9322	3.75886	4.01162	3.63131	361	289	238	352	191	160	211	135
BB_t22	NC_001318.1	547469	547540	-	72	NA	-1.73911	-0.798351	3.46654e-05	0.000143679	4.62336	5.13458	4.88935	4.78311	3.94531	4.02672	4.05452	4.21514	81	78	57	75	39	39	44	41
BB_Q07	NC_000956.1	4249	4986	-	738	plasmid partition protein (plasmid)	-1.73892	-0.798189	1.52062e-07	1.14046e-06	5.08416	5.24944	5.06515	5.00731	4.24209	4.58737	4.23801	4.11145	1147	868	662	901	494	593	515	393
BB_S02	NC_000949.1	1306	1998	+	693	hypothetical protein BB_S02 (plasmid)	-1.73255	-0.7929	0.0015434	0.0042929	0.0695901	0.757091	0.837599	0.577725	-0.0768223	-0.426616	-0.0795331	-0.397134	33	36	33	39	23	17	24	16
BB_B04	NC_001903.1	2476	3798	-	1323	chitibiose transporter protein ChbC (plasmid)	-1.73084	-0.791472	3.17189e-05	0.000134274	8.71173	8.7743	8.90263	8.78597	8.49596	7.64428	7.82151	7.90342	25421	17915	16970	22174	16904	8850	11073	9764
BB_A30	NC_001857.2	18128	18721	+	594	hypothetical protein BB_A30 (plasmid)	-1.72974	-0.790553	2.55366e-06	1.46255e-05	9.14814	9.14056	9.07802	9.12066	8.72203	8.04127	8.10024	8.35957	15445	10368	8604	12555	8877	5232	6031	6014
BB_N34	NC_000954.1	22184	22723	+	540	BdrQ (plasmid)	-1.72821	-0.78928	3.79978e-09	3.86107e-08	6.50668	6.74732	6.55959	6.64376	5.78154	5.73881	5.88439	5.90034	2250	1794	1365	2050	1051	964	1180	994
BB_R06	NC_000950.1	3973	4932	+	960	hypothetical protein BB_R06 (plasmid)	-1.728	-0.789107	3.82989e-07	2.63697e-06	2.72223	2.75356	2.81601	2.86341	1.74967	2.0094	2.30283	1.87069	290	200	181	265	114	129	175	108
BB_M33	NC_000951.1	21520	22098	+	579	PF-49 protein (plasmid)	-1.72474	-0.786379	6.0722e-07	3.90356e-06	6.57012	6.70116	6.63018	6.66067	6.14014	5.62316	5.71751	5.88427	2521	1863	1537	2224	1445	954	1127	1054
BB_R16	NC_000950.1	10296	10892	+	597	hypothetical protein BB_R16 (plasmid)	-1.71869	-0.781307	8.28648e-06	4.17639e-05	2.7677	2.82928	2.74399	2.88344	1.77388	2.25429	2.27978	1.6862	186	131	107	167	72	95	107	59
BB_t18	NC_001318.1	823168	823239	+	72	NA	-1.71709	-0.77997	4.90334e-08	3.91026e-07	11.3841	11.5544	11.4857	11.4348	10.986	10.5855	10.5684	10.5573	8819	6697	5534	7568	5168	3699	4045	3344
BB_S26	NC_000949.1	16084	16437	+	354	hypothetical protein BB_S26 (plasmid)	-1.71299	-0.776513	4.3689e-07	2.9281e-06	4.11095	4.45562	4.10434	4.12341	3.53529	3.29574	3.31402	3.55462	280	240	163	234	145	116	130	128
BB_0139	NC_001318.1	138434	138745	-	312	hypothetical protein BB_0139	-1.69722	-0.763172	1.62405e-06	9.56215e-06	10.5852	10.5701	10.5928	10.6339	9.36918	10.0188	10.0316	9.81635	21966	14669	12914	18824	7302	10823	12083	8671
BB_R20	NC_000950.1	12777	13652	+	876	hypothetical protein BB_R20 (plasmid)	-1.69514	-0.761408	2.06264e-05	9.11902e-05	3.2248	3.11809	2.90774	3.15009	2.75478	2.19626	2.18381	2.1545	375	235	176	295	209	134	147	120
BB_r04	NC_001318.1	438590	441508	-	2919	NA	-1.69458	-0.760926	0.000668828	0.00210155	7.44871	8.42689	7.78676	7.70452	7.15726	7.39808	6.94194	6.96819	23370	31068	17276	23119	14746	16463	13279	11266
BB_A16	NC_001857.2	10288	11178	+	891	outer surface protein B (plasmid)	-1.6875	-0.754891	8.26359e-16	2.53954e-14	16.5077	16.5053	16.5574	16.507	15.6066	15.7821	15.881	15.7756	3804949	2563298	2303200	3150956	1573389	1678773	1989520	1540694
BB_0631	NC_001318.1	662603	662917	-	315	hypothetical protein BB_0631	-1.68186	-0.750054	3.66357e-14	9.82148e-13	13.8358	13.996	13.9506	13.8331	13.0851	13.1816	13.3004	13.0414	211080	159174	133666	174552	96875	97859	117577	81860
BB_A15	NC_001857.2	9457	10278	+	822	outer surface protein A (plasmid)	-1.6815	-0.749751	4.82586e-19	2.33869e-17	16.2724	16.3378	16.3309	16.2496	15.5308	15.4836	15.5982	15.5783	2981937	2105581	1816024	2431870	1377196	1259330	1508712	1239726
BB_B14	NC_001903.1	10920	11417	-	498	hypothetical protein BB_B14 (plasmid)	-1.6745	-0.743731	2.16029e-13	4.97851e-12	10.3231	10.384	10.1876	10.3549	9.46515	9.65299	9.53591	9.62116	29238	20580	15565	24764	12457	13406	13678	12089
BB_M34	NC_000951.1	22102	22770	+	669	BdrK (plasmid)	-1.6665	-0.736818	3.52583e-08	2.92273e-07	6.03994	6.1578	6.18238	6.13746	5.3115	5.27013	5.51927	5.45759	2017	1477	1302	1788	940	863	1135	906
BB_N12	NC_000954.1	7845	8273	+	429	hypothetical protein BB_N12 (plasmid)	-1.66575	-0.736172	0.0383397	0.069408	0.62539	0.807602	1.69363	0.514722	-0.431956	0.756882	0.421957	-0.113739	30	23	37	23	11	24	21	12
BB_R12	NC_000950.1	7838	8266	+	429	hypothetical protein BB_R12 (plasmid)	-1.65686	-0.728452	0.00341601	0.00869529	3.81299	3.64713	3.47885	4.08409	2.38404	3.49953	3.06964	3.03274	276	166	128	276	79	162	133	108
BB_A23	NC_001857.2	15370	15801	+	432	hypothetical protein BB_A23 (plasmid)	-1.65221	-0.724396	0.00100268	0.00299377	7.58611	7.66643	7.7259	7.60986	7.44833	6.54006	6.60623	6.9125	3804	2714	2451	3204	2670	1344	1557	1604
BB_t24	NC_001318.1	584100	584183	-	84	NA	-1.64991	-0.722388	0.000129746	0.000464431	5.13559	5.44569	5.17248	4.85449	4.68089	4.27135	4.47807	4.27765	135	113	81	92	76	54	69	50
BB_R26	NC_000950.1	16039	16392	+	354	hypothetical protein BB_R26 (plasmid)	-1.6487	-0.721328	1.76732e-05	8.03909e-05	3.88884	4.1265	4.0225	4.14784	3.09774	3.21928	3.68331	3.22768	240	191	154	238	107	110	168	102
BB_K34	NC_001855.1	21912	22133	+	222	hypothetical protein BB_K34 (plasmid)	-1.64686	-0.719714	4.72291e-06	2.51091e-05	5.99597	6.17833	6.15568	6.18494	5.06086	5.56837	5.6031	5.34541	649	497	424	613	262	352	399	278
BB_H09	NC_001853.1	3892	7728	-	3837	type II restriction enzyme methylase subunit (plasmid)	-1.64547	-0.718499	1.41971e-06	8.60016e-06	3.47943	3.50821	3.30755	3.44554	2.4524	2.89028	2.80368	2.6937	1961	1350	1018	1587	743	951	991	765
BB_R05	NC_000950.1	3376	3951	+	576	hypothetical protein BB_R05 (plasmid)	-1.64016	-0.713837	3.21925e-06	1.81895e-05	3.08068	3.04692	3.04246	3.09032	2.11413	2.61803	2.23408	2.40779	223	147	127	186	88	118	100	94
BB_A62	NC_001857.2	42267	42473	+	207	6.6 kDa lipoprotein (plasmid)	-1.63643	-0.71055	8.36632e-13	1.75693e-11	15.2941	15.4288	15.1059	15.2701	14.6382	14.5617	14.5111	14.5609	381153	282383	195645	310589	186815	167389	178841	154225
BB_K54	NC_001855.1	17380	17583	+	204	hypothetical protein BB_K54 (plasmid)	-1.62154	-0.697361	0.000318349	0.00106546	3.12086	3.34757	3.3614	3.40889	2.44281	2.72949	2.89808	2.26482	81	64	56	82	39	45	56	30
BB_t06	NC_001318.1	482222	482308	+	87	NA	-1.61564	-0.692108	0.00114959	0.00337641	10.7573	10.6179	10.4449	10.6378	9.63151	10.3121	10.1293	9.46874	6901	4228	3250	5263	2442	3698	3605	1900
BB_M41	NC_000951.1	27923	28489	+	567	hypothetical protein BB_M41 (plasmid)	-1.6108	-0.687776	0.000353316	0.00116539	3.12265	3.30427	3.3429	3.33513	1.99976	2.7802	2.64546	2.80588	226	173	154	217	80	130	131	122
BB_R17	NC_000950.1	10896	11846	+	951	hypothetical protein BB_R17 (plasmid)	-1.59873	-0.676928	0.00951034	0.0206961	2.29121	2.22206	1.93099	2.19438	0.715172	1.89465	1.24267	1.82994	213	137	97	165	55	118	83	104
BB_t08	NC_001318.1	636144	636216	+	73	NA	-1.59691	-0.675284	1.44172e-07	1.08777e-06	6.95933	7.01609	6.87839	6.8879	6.17176	6.34366	6.36911	6.1448	416	292	230	328	186	198	223	159
BB_0644	NC_001318.1	682679	683377	+	699	N-acetylmannosamine-6-phosphate 2-epimerase	-1.58961	-0.668677	5.38434e-12	9.29353e-11	8.86535	8.86966	8.86994	8.84917	8.15108	8.20084	8.21561	8.2111	14940	10112	8765	12240	7032	6877	7688	6385
BB_0328	NC_001318.1	334937	336508	+	1572	family 5 extracellular solute-binding protein	-1.58783	-0.667052	6.86373e-07	4.36783e-06	11.948	11.9638	11.9815	11.964	10.9184	11.4274	11.4959	11.2815	284649	194199	170376	238462	107676	144768	167983	120622
BB_0536	NC_001318.1	544586	547387	+	2802	zinc protease	-1.58569	-0.665113	1.95719e-05	8.7449e-05	9.01691	9.06201	9.08532	9.08582	7.91777	8.58609	8.60529	8.38123	66523	46317	40793	57812	23980	36006	40376	28799
BB_O19	NC_000952.1	12503	12835	+	333	hypothetical protein BB_O19 (plasmid)	-1.58021	-0.66012	3.47267e-07	2.40416e-06	4.4228	4.46358	4.28668	4.37452	3.80962	3.75412	3.65553	3.69804	327	227	174	262	165	150	155	133
BB_Q26	NC_000956.1	15994	16326	+	333	hypothetical protein BB_Q26 (plasmid)	-1.57499	-0.655342	5.88981e-06	3.07932e-05	4.24477	4.24459	4.21885	4.26008	3.82698	3.58088	3.55949	3.32995	289	195	166	242	167	133	145	103
BB_R07	NC_000950.1	4952	5407	+	456	hypothetical protein BB_R07 (plasmid)	-1.5737	-0.654162	0.0013527	0.0038561	3.90622	3.91832	3.7826	3.9155	2.59126	3.56326	3.23872	3.35899	313	213	168	261	97	180	159	144
BB_I06	NC_001854.1	2536	3351	+	816	MTA/SAH nucleosidase (plasmid)	-1.57213	-0.65272	0.000921631	0.00278478	5.72667	5.75432	5.64869	5.63458	4.47727	5.29097	5.23524	5.02012	1980	1362	1097	1539	643	1068	1137	816
BB_R10	NC_000950.1	6164	6730	+	567	hypothetical protein BB_R10 (plasmid)	-1.57081	-0.651505	0.0117951	0.0251043	1.66371	1.65497	0.990439	1.04012	0.331715	0.574858	1.07724	0.837	82	55	30	44	25	28	44	31
BB_J13	NC_001856.1	8877	9155	-	279	hypothetical protein BB_J13 (plasmid)	-1.56761	-0.648568	0.000689127	0.00213867	5.91278	6.19059	6.14232	5.87393	5.78712	5.03205	5.24788	5.37224	770	630	528	621	545	305	392	356
BB_0574	NC_001318.1	587031	587882	+	852	integral membrane protein	-1.56735	-0.648328	1.31518e-07	9.98268e-07	4.63222	4.81015	4.65471	4.66598	4.06946	3.94981	4.09378	4.05724	968	739	575	821	506	440	538	437
BB_A08	NC_001857.2	5314	5649	+	336	hypothetical protein BB_A08 (plasmid)	-1.56083	-0.642313	0.00198269	0.00539565	8.24147	8.40822	8.2461	8.22044	8.13431	7.36511	7.31256	7.58758	4660	3530	2734	3805	3341	1852	1976	1992
BB_O16	NC_000952.1	10317	10958	+	642	hypothetical protein BB_O16 (plasmid)	-1.5597	-0.641265	1.48261e-05	6.91887e-05	2.83078	2.96676	2.81625	2.68047	2.08281	2.34731	2.21473	2.07219	209	155	121	156	96	109	110	83
BB_0375	NC_001318.1	385449	386162	+	714	nucleosidase	-1.55866	-0.640305	3.6976e-08	3.04508e-07	8.83443	8.85082	8.82641	8.79501	7.976	8.25474	8.32489	8.16708	14937	10195	8687	12042	6362	7292	8471	6326
BB_0319	NC_001318.1	325236	326288	-	1053	hypothetical protein BB_0319	-1.55455	-0.636498	0.000193225	0.000668854	8.96069	8.96074	9.08456	9.0346	7.89558	8.58161	8.62978	8.27725	24044	16226	15322	20968	8874	13489	15433	10070
BB_0100	NC_001318.1	97863	98648	-	786	glutamate racemase	-1.55327	-0.635306	1.11215e-05	5.41045e-05	9.49215	9.63316	9.59847	9.5654	8.57184	9.09368	9.15267	8.86324	25941	19303	16331	22612	10585	14359	16552	11283
BB_0838a	NC_001318.1	896579	897127	-	549	hypothetical protein BB_0838a	-1.55235	-0.634454	0.00016392	0.000575318	4.5693	4.68656	4.70654	4.81865	3.68127	4.31836	4.20742	3.96467	597	437	384	588	249	366	375	264
BB_Q45	NC_000956.1	28730	29506	-	777	protein BppC (plasmid)	-1.55087	-0.633082	0.00453668	0.0110565	1.22656	1.34921	1.53126	1.70626	0.438024	0.5194	1.20474	1.00957	83	61	60	96	37	37	66	48
BB_R38	NC_000950.1	24641	25435	-	795	BppC (plasmid)	-1.54094	-0.623812	0.000202136	0.000697469	1.63714	1.77631	1.65694	1.90782	1.02496	1.29526	1.05852	1.11886	113	84	67	113	57	65	61	53
BB_r05	NC_001318.1	444581	446118	-	1538	NA	-1.54069	-0.623581	0.00452515	0.0110565	12.0431	12.8812	12.2244	12.0697	11.6342	12.0628	11.5291	11.6071	297464	358850	197252	251039	173023	220017	168179	147896
BB_0165	NC_001318.1	165915	167759	-	1845	hypothetical protein BB_0165	-1.53761	-0.620694	2.13811e-08	1.87085e-07	7.53097	7.6118	7.56011	7.57436	6.83374	7.07069	7.0409	6.83282	15638	11161	9332	13352	7448	8293	8989	6483
BB_0409	NC_001318.1	421554	422183	+	630	hypothetical protein BB_0409	-1.53671	-0.619845	5.62441e-05	0.000220771	6.75261	6.98855	6.87373	6.87933	5.98401	6.388	6.43099	6.17711	3113	2474	1980	2816	1411	1764	2011	1405
BB_0785	NC_001318.1	822810	823103	+	294	septation protein SpoVG	-1.53409	-0.617379	1.03598e-12	2.10537e-11	13.0624	13.0707	13.0402	13.0855	12.5652	12.3929	12.3539	12.4685	115259	78228	66373	97031	63061	52872	56942	51364
BB_A14	NC_001857.2	8857	9222	+	366	hypothetical protein BB_A14 (plasmid)	-1.5309	-0.614383	1.0261e-05	5.03067e-05	7.14092	7.29714	7.29845	7.24512	6.79385	6.46381	6.69107	6.5569	2367	1780	1544	2108	1437	1080	1399	1062
BB_0590	NC_001318.1	609061	609906	-	846	rRNA small subunit methyltransferase A	-1.53035	-0.613859	5.01471e-07	3.2909e-06	7.72382	7.81654	7.71381	7.70683	6.97102	7.20031	7.25919	7.05977	8196	5898	4760	6711	3756	4160	4795	3479
BB_M36	NC_000951.1	24619	25044	+	426	BppB (plasmid)	-1.53019	-0.613713	0.00451305	0.0110565	1.62766	1.53663	1.77932	1.51636	1.09717	0.767006	1.31681	0.692485	60	38	39	46	32	24	39	21
BB_0740	NC_001318.1	782152	782829	-	678	hypothetical protein BB_0740	-1.52837	-0.611997	8.31722e-07	5.23985e-06	6.53295	6.52141	6.50304	6.46375	5.98351	5.86927	5.90121	5.81453	2877	1926	1648	2272	1518	1325	1499	1176
BB_0641	NC_001318.1	679754	680557	-	804	spermidine/putrescine transport system permease	-1.52062	-0.604663	4.45257e-06	2.41821e-05	7.25245	7.28177	7.38633	7.27257	6.52379	6.81559	6.80365	6.61318	5618	3869	3605	4720	2618	3028	3323	2426
BB_0169	NC_001318.1	171263	171484	+	222	translation initiation factor IF-1	-1.52009	-0.604159	1.21833e-07	9.30359e-07	9.62835	9.78192	9.65176	9.67908	9.14441	9.1252	9.0793	8.97402	8052	6044	4786	6910	4446	4145	4443	3441
BB_B16	NC_001903.1	12014	13606	+	1593	oligopeptide ABC transporter OppAIV (plasmid)	-1.51939	-0.603494	2.16376e-13	4.97851e-12	11.152	11.1709	11.1421	11.1234	10.5	10.5687	10.6201	10.4817	166130	113584	96490	134942	81644	80900	92767	70217
BB_M30	NC_000951.1	19069	20169	+	1101	hypothetical protein BB_M30 (plasmid)	-1.51364	-0.598019	0.00537235	0.0127001	8.25224	8.23165	8.21876	8.16779	8.14817	7.26187	7.20733	7.65749	15385	10235	8791	12022	11054	5650	6020	6852
BB_U05	NC_000955.2	2868	3656	+	789	PF-32 protein (plasmid)	-1.51351	-0.597902	1.88642e-05	8.45866e-05	8.89845	8.887	8.9013	8.9104	7.9561	8.45189	8.48699	8.25096	17255	11552	10111	14415	6934	9238	10474	7409
BB_M15	NC_000951.1	8978	10252	+	1275	hypothetical protein BB_M15 (plasmid)	-1.50742	-0.592083	0.000860586	0.00262552	2.8705	2.82914	2.86635	2.82169	1.75451	2.4205	2.51827	2.213	427	280	249	342	152	228	270	182
BB_0365	NC_001318.1	373567	374151	-	585	lipoprotein LA7	-1.50054	-0.585478	5.44888e-11	7.80181e-10	11.2961	11.397	11.3573	11.2905	10.8633	10.7197	10.7609	10.6494	67418	48791	41135	55639	38568	32988	37559	28963
BB_U07	NC_000955.2	15349	15813	+	465	protein BBC01 (plasmid)	-1.49832	-0.583341	1.5476e-06	9.24158e-06	5.00081	5.14889	5.0924	5.17365	4.59329	4.55399	4.49241	4.44044	682	510	425	637	397	365	387	311
BB_Q06	NC_000956.1	3623	4108	+	486	membrane protein (plasmid)	-1.49713	-0.582197	3.40935e-10	4.21155e-09	11.2564	11.1815	11.1667	11.2535	10.5047	10.7496	10.6537	10.613	54487	34908	29945	45053	24989	27979	28969	23463
BB_t20	NC_001318.1	481229	481315	+	87	NA	-1.49669	-0.581779	4.59281e-06	2.46253e-05	8.01212	8.16118	8.02458	8.06274	7.45501	7.58417	7.54523	7.33908	1029	770	607	883	540	558	601	434
BB_0377	NC_001318.1	387334	387807	+	474	S-ribosylhomocysteine lyase	-1.49426	-0.579427	0.00193065	0.00529594	7.60709	7.64403	7.7428	7.62557	6.55491	7.23052	7.31169	7.09549	4235	2932	2721	3554	1577	2380	2786	1998
BB_B23	NC_001903.1	19431	20786	-	1356	guanine/xanthine permease (plasmid)	-1.49353	-0.578727	6.74387e-07	4.31334e-06	8.91901	8.89107	8.87599	8.89975	8.07411	8.45617	8.45202	8.25486	30081	19910	17075	24592	12933	15924	17570	12768
BB_0367	NC_001318.1	375661	375939	+	279	hypothetical protein BB_0367	-1.49024	-0.575542	2.25819e-12	4.18428e-11	12.5045	12.5752	12.5958	12.533	11.9531	11.9151	11.9919	12.0448	74300	52657	46291	62785	39152	36029	42046	36337
BB_A74	NC_001857.2	51706	52479	+	774	outer membrane porin OMS28 (plasmid)	-1.48782	-0.573199	9.59928e-09	8.95932e-08	15.3533	15.3364	15.1858	15.2935	14.8839	14.6989	14.5944	14.6894	1484900	990393	773193	1180275	828208	688331	708431	630374
BB_G29	NC_001852.1	24489	25955	+	1467	hypothetical protein (plasmid)	-1.48231	-0.567845	2.68259e-05	0.000116153	5.93852	5.92848	5.86726	5.86755	5.1685	5.47267	5.43073	5.23767	4123	2763	2295	3252	1867	2178	2341	1706
BB_B07	NC_001903.1	4769	5866	+	1098	alpha3-beta1 integrin-binding protein (plasmid)	-1.48009	-0.565685	0.00788501	0.0177413	6.70895	6.87659	6.95026	6.79301	6.76359	5.85376	6.01993	6.26958	5264	3990	3639	4623	4222	2123	2636	2611
BB_S21	NC_000949.1	13709	14314	+	606	hypothetical protein BB_S21 (plasmid)	-1.47219	-0.557964	0.00356122	0.00898202	2.97476	2.77432	2.58112	2.87901	1.7523	2.37674	2.48199	2.31915	218	128	97	169	72	105	125	93
BB_D15	NC_001849.2	9591	9980	-	390	membrane protein (plasmid)	-1.47217	-0.557941	4.61131e-05	0.000186226	5.49547	5.7657	5.74139	5.6744	5.25548	5.15997	5.07458	4.94465	806	656	559	756	527	466	486	370
BB_0156	NC_001318.1	157627	158061	+	435	hypothetical protein BB_0156	-1.47068	-0.556484	0.00117951	0.00344821	5.79687	5.85601	5.87068	5.83104	5.64852	4.94563	5.17945	5.26391	1108	779	682	940	772	448	583	515
BB_0741	NC_001318.1	782976	783248	-	273	chaperonin GroS	-1.47023	-0.556043	2.27669e-08	1.97837e-07	11.7153	11.8784	11.6051	11.7007	11.0674	11.2156	11.228	11.1725	42069	31787	22794	34505	20734	21708	24228	19424
BB_I02	NC_001854.1	736	1104	+	369	hypothetical protein BB_I02 (plasmid)	-1.46573	-0.55162	0.0985738	0.153527	0.116192	0.507428	0.879326	0.668717	-0.848157	0.206815	-0.0415007	0.420305	18	16	18	22	7	14	13	15
BB_0460	NC_001318.1	481344	482057	-	714	lipoprotein	-1.46567	-0.551565	3.12813e-05	0.000133608	5.65195	5.7498	5.74201	5.795	5.07751	5.14068	5.35504	5.14584	1645	1188	1024	1505	853	842	1081	779
BB_N10	NC_000954.1	6170	6736	+	567	hypothetical protein BB_N10 (plasmid)	-1.46443	-0.550334	0.000603961	0.00191686	3.49182	3.08911	3.09882	3.28101	2.53439	2.71216	2.89697	2.65679	292	149	130	209	116	124	156	110
BB_0315	NC_001318.1	321352	322038	+	687	hypothetical protein BB_0315	-1.46282	-0.548756	0.000108552	0.000396451	5.61524	5.60934	5.72985	5.62042	4.84183	5.18771	5.24094	5.07983	1543	1037	977	1283	697	837	961	716
BB_S30	NC_000949.1	17803	18249	+	447	lipoprotein (plasmid)	-1.46262	-0.548553	0.00254628	0.00674016	8.23854	8.26961	8.00993	8.16463	7.19266	7.86735	7.82727	7.51608	6187	4266	3088	4870	2314	3490	3756	2522
BB_A31	NC_001857.2	18725	20077	+	1353	pbsx family phage terminase (plasmid)	-1.45917	-0.545151	1.5951e-06	9.43582e-06	6.99369	6.94403	6.99175	6.9937	6.48939	6.36355	6.35235	6.53001	7902	5152	4615	6547	4302	3725	4090	3854
BB_0506	NC_001318.1	511605	512396	+	792	hypothetical protein BB_0506	-1.45904	-0.545019	0.00348357	0.00881384	7.38435	7.47185	7.43812	7.4071	6.38108	7.12369	7.11609	6.77905	6064	4348	3681	5104	2336	3693	4065	2681
BB_B05	NC_001903.1	4084	4431	+	348	chitibiose transporter protein ChbA (plasmid)	-1.45868	-0.544668	0.000312384	0.00104961	6.91851	7.02966	6.94874	6.9327	6.58117	6.18606	6.26213	6.57991	1929	1406	1152	1614	1179	847	988	1026
BB_Q67	NC_000956.1	40436	43696	-	3261	adenine specific DNA methyltransferase (plasmid)	-1.4571	-0.543104	9.67954e-06	4.78283e-05	5.11753	5.11713	5.01608	5.06756	4.53482	4.53062	4.4374	4.63936	5188	3500	2828	4152	2675	2520	2614	2505
BB_N30	NC_000954.1	19164	20264	+	1101	hypothetical protein BB_N30 (plasmid)	-1.45697	-0.542967	0.00288323	0.00753216	8.09591	8.09003	8.04584	7.98469	7.92413	7.19872	7.20685	7.58893	13805	9278	7798	10589	9464	5408	6018	6534
BB_M09	NC_000951.1	5775	6164	+	390	hypothetical protein BB_M09 (plasmid)	-1.45678	-0.542782	0.0969806	0.151796	0.612631	0.513874	0.539492	-0.270945	0.144282	0.0219184	-0.234423	-0.735276	27	17	15	12	15	13	12	7
BB_K01	NC_001855.1	188	1081	+	894	lipoprotein (plasmid)	-1.45608	-0.542085	4.27132e-05	0.000174732	8.50078	8.56087	8.45839	8.46934	7.62764	8.03988	8.05797	8.05367	14841	10441	8428	12031	6257	7867	8815	7322
BB_0814	NC_001318.1	860440	861774	+	1335	sodium/panthothenate symporter	-1.45334	-0.539368	0.011312	0.0241988	8.39666	8.40058	8.52366	8.46686	7.24403	8.16296	8.24562	7.77717	20619	13952	13168	17935	7162	12794	14992	9027
BB_0640	NC_001318.1	678959	679750	-	792	spermidine/putrescine ABC transporter permease	-1.45164	-0.53768	0.000359988	0.00118429	6.24623	6.29645	6.44718	6.3688	5.52566	5.89529	5.97813	5.77648	2755	1925	1852	2485	1291	1576	1847	1338
BB_S39	NC_000949.1	25069	25494	+	426	protein BppB (plasmid)	-1.45163	-0.537677	0.0183603	0.0369552	3.14189	3.2018	2.93294	3.18661	1.89964	2.88521	2.89524	2.43927	172	121	87	147	56	105	117	71
BB_M17	NC_000951.1	10962	11912	+	951	hypothetical protein BB_M17 (plasmid)	-1.44375	-0.529826	0.0294328	0.0556001	1.76693	1.4112	1.52184	0.854084	0.458673	1.10163	0.868996	1.08577	148	78	73	65	46	68	64	62
BB_D18	NC_001849.2	10984	11646	-	663	hypothetical protein BB_D18 (plasmid)	-1.44267	-0.528745	1.41049e-05	6.70104e-05	10.2754	10.1135	10.0959	10.1844	9.78048	9.51074	9.43059	9.80289	37659	22715	19446	29293	20636	16172	16928	18255
BB_0216	NC_001318.1	220729	221637	+	909	phosphate ABC transporter permease PstC	-1.44182	-0.527893	1.03549e-05	5.05705e-05	8.01086	8.09153	8.09884	8.07962	7.75268	7.44254	7.48427	7.46866	10745	7668	6679	9337	6938	5287	6022	4963
BB_A61	NC_001857.2	41396	42019	-	624	hypothetical protein BB_A61 (plasmid)	-1.44178	-0.527848	0.00113796	0.00335006	9.75675	9.82328	9.78944	9.79341	8.78139	9.43068	9.49867	9.23868	24740	17483	14800	21025	9717	14399	16702	11620
BB_B09	NC_001903.1	6677	7714	+	1038	lipoprotein (plasmid)	-1.44111	-0.527185	0.00607866	0.0140523	8.3075	8.34982	8.27359	8.35617	7.15986	8.00646	7.98884	7.87151	15071	10473	8609	12915	5253	8925	9756	7493
BB_R04	NC_000950.1	2580	3347	+	768	hypothetical protein BB_R04 (plasmid)	-1.44054	-0.526614	0.000747332	0.00230229	3.33563	3.40858	3.12995	3.37372	2.46676	2.97019	2.77324	2.9123	355	252	180	302	150	201	194	178
BB_N33	NC_000954.1	21614	22174	+	561	PF-49 protein (plasmid)	-1.43888	-0.52495	2.83315e-05	0.000121835	7.4099	7.38956	7.24776	7.36366	6.83978	6.76787	6.7889	6.91662	4372	2909	2285	3508	2274	2044	2295	2089
BB_t23	NC_001318.1	547546	547618	-	73	NA	-1.43853	-0.5246	0.00295919	0.00767199	5.2388	5.11468	5.10192	5.57652	4.76515	4.84678	4.61669	4.78925	126	78	67	132	70	70	66	62
BB_E22	NC_001850.1	15042	15545	-	504	pyrazinamidase/nicotinamidase PncA (plasmid)	-1.43782	-0.523881	1.04295e-08	9.66265e-08	10.7058	10.6147	10.6435	10.654	10.0168	10.1239	10.1554	10.2207	38578	24441	21608	30836	18479	18804	21267	18539
BB_B29	NC_001903.1	24825	26453	+	1629	PTS system transporter subunit IIBC (plasmid)	-1.43643	-0.522485	2.05283e-07	1.47804e-06	13.8638	13.8763	13.9277	13.9198	13.566	13.2286	13.3442	13.3387	1113009	757619	680350	958599	699167	522841	626815	520219
BB_Q18	NC_000956.1	10171	11283	+	1113	hypothetical protein BB_Q18 (plasmid)	-1.43514	-0.521192	0.0299209	0.0563532	0.483763	0.18836	0.318226	0.161677	-0.823762	0.182688	-0.351981	-0.0464557	71	39	37	47	22	42	32	33
BB_S25	NC_000949.1	15756	16091	+	336	hypothetical protein BB_S25 (plasmid)	-1.43476	-0.520805	5.4914e-05	0.000216902	6.1616	6.17577	6.0195	6.07195	5.69318	5.47075	5.4991	5.67787	1102	751	584	858	615	498	562	530
BB_0020	NC_001318.1	18312	19979	-	1668	diphosphate--fructose-6-phosphate 1-phosphotransferase	-1.43328	-0.519316	4.1767e-09	4.21011e-08	11.8068	11.827	11.8534	11.8591	11.1873	11.3826	11.3924	11.298	273877	187415	165425	235285	137664	148917	165908	129462
BB_O15	NC_000952.1	8970	10304	+	1335	hypothetical protein BB_O15 (plasmid)	-1.43296	-0.518998	0.00694754	0.0158873	3.57538	3.616	3.51905	3.52685	2.44488	3.28873	3.1328	3.16154	729	506	410	584	257	436	433	368
BB_O21	NC_000952.1	13716	14321	+	606	hypothetical protein BB_O21 (plasmid)	-1.43067	-0.516696	0.0149559	0.0308419	2.19682	2.20181	2.32162	2.32471	2.26734	1.66461	1.51912	1.33793	127	86	81	115	103	64	64	47
BB_0524	NC_001318.1	534301	535155	+	855	inositol monophosphatase	-1.42993	-0.51594	0.000137394	0.000486282	6.92948	7.06972	7.1025	7.02947	6.47581	6.64199	6.61285	6.31902	4776	3552	3149	4241	2693	2855	3096	2104
BB_0142	NC_001318.1	142944	144230	-	1287	outer membrane efflux protein	-1.42581	-0.511785	1.45051e-05	6.79423e-05	9.59181	9.57813	9.6249	9.62882	8.79738	9.20041	9.2494	9.08876	45514	30424	27235	38689	20265	25317	28982	21601
BB_K19	NC_001855.1	12602	13237	+	636	lipoprotein (plasmid)	-1.42441	-0.510361	0.00769511	0.01747	6.87377	6.84946	6.69588	6.76654	5.74867	6.54604	6.37436	6.36437	3418	2268	1767	2629	1210	1987	1952	1615
BB_Q50	NC_000956.1	32455	33807	+	1353	phage terminase large subunit (plasmid)	-1.42362	-0.509566	0.00148442	0.00416562	2.18175	2.49093	1.94051	2.15164	1.82156	1.55832	1.70545	1.68626	281	235	139	228	169	133	163	134
BB_0528	NC_001318.1	538328	539275	-	948	aldose reductase	-1.42136	-0.507269	1.25349e-06	7.70437e-06	8.12314	8.2101	8.1661	8.15922	7.76505	7.61034	7.59214	7.65681	12113	8682	7298	10290	7298	6194	6768	5897
BB_0546	NC_001318.1	556563	557423	-	861	hypothetical protein BB_0546	-1.42075	-0.506656	0.000265179	0.000903043	7.33802	7.27223	7.53881	7.42732	7.07595	6.7687	6.74042	6.95208	6384	4116	4291	5627	4111	3139	3406	3286
BB_B06	NC_001903.1	4482	4757	+	276	chitibiose transporter protein ChbB (plasmid)	-1.41796	-0.50382	0.0279275	0.0533162	7.50039	7.58174	7.66681	7.49024	7.60467	6.63186	6.75274	7.03562	2290	1635	1503	1884	1901	915	1101	1116
BB_0614	NC_001318.1	642289	642441	+	153	hypothetical protein BB_0614	-1.41574	-0.501558	0.0306832	0.0574456	11.2208	11.1084	10.9841	11.1681	9.79466	10.7809	10.829	10.8415	16735	10447	8306	13368	4809	9001	10298	8654
BB_B01	NC_001903.1	46	324	+	279	acylphosphatase (plasmid)	-1.41499	-0.500789	3.14867e-05	0.000134031	10.5068	10.4701	10.5697	10.5436	10.2198	9.83578	9.91053	10.0913	18604	12239	11365	15812	11775	8525	9935	9382
BB_0017	NC_001318.1	15995	16804	+	810	integral membrane protein	-1.41455	-0.500346	4.83561e-05	0.00019404	6.72439	6.82957	6.80837	6.74949	6.18676	6.34273	6.28391	6.29475	3925	2849	2433	3309	2088	2198	2335	1960
BB_N35	NC_000954.1	23194	24519	+	1326	protein BppA (plasmid)	-1.41226	-0.498005	0.0130111	0.0273688	1.83845	1.69982	1.85082	2.04844	1.53775	1.2607	0.863487	1.69368	217	133	128	208	136	106	89	132
BB_0164	NC_001318.1	164901	165887	-	987	K+-dependent Na+/Ca+ exchanger-like protein	-1.40904	-0.494714	0.000123482	0.00044709	5.90652	5.97289	6.02548	5.95959	5.33733	5.53972	5.55782	5.44157	2713	1917	1723	2332	1412	1535	1720	1322
BB_0473	NC_001318.1	492588	493952	+	1365	integral membrane protein	-1.40392	-0.489461	0.012093	0.0256892	7.31211	7.28576	7.3516	7.33189	6.33142	7.07365	7.15366	6.6118	9941	6587	5975	8350	3890	6148	7191	4115
BB_Q48	NC_000956.1	31168	31710	+	543	hypothetical protein BB_Q48 (plasmid)	-1.40161	-0.48709	0.00226116	0.00603615	3.45726	3.48648	3.70042	3.43035	3.20532	2.72734	2.9314	3.21311	273	188	189	222	177	120	153	155
BB_S04	NC_000949.1	2575	3339	+	765	hypothetical protein BB_S04 (plasmid)	-1.39834	-0.483713	0.0413672	0.0738281	1.50241	1.19649	1.14022	1.4665	0.160214	1.18701	1.09027	0.805745	99	54	45	80	30	58	60	41
BB_0645	NC_001318.1	683423	684967	+	1545	PTS system glucose-specific transporter subunit IIBC	-1.39604	-0.481337	2.45612e-07	1.7386e-06	8.68194	8.58818	8.63666	8.64763	8.11145	8.25463	8.17059	8.08825	29080	18389	16481	23527	15122	15778	16471	12961
BB_0168	NC_001318.1	170720	171097	-	378	dnaK suppressor	-1.39484	-0.480099	5.82409e-05	0.000227194	9.33426	9.49804	9.46727	9.35951	9.11079	8.80907	8.94441	8.86216	11182	8453	7171	9428	7396	5669	6890	5422
BB_0576	NC_001318.1	589684	590208	-	525	hypothetical protein BB_0576	-1.39471	-0.47996	0.000347454	0.00114906	6.17489	6.41472	6.363	6.38434	5.95578	5.78393	5.77849	5.90126	1738	1385	1158	1665	1153	967	1066	967
BB_A03	NC_001857.2	1461	1970	+	510	outer membrane protein (plasmid)	-1.39051	-0.475619	2.18696e-07	1.56567e-06	12.7171	12.6595	12.6116	12.6857	12.038	12.2015	12.2882	12.234	157382	102047	85547	127585	75906	80322	94384	75730
BB_0414	NC_001318.1	424694	425551	+	858	chemotaxis protein methyltransferase	-1.38719	-0.472167	0.0409965	0.0733541	6.13389	6.18322	6.20221	6.18862	4.97385	6.00635	5.9695	5.65235	2761	1928	1693	2376	954	1844	1989	1330
BB_0617	NC_001318.1	644772	645140	+	369	hypothetical protein BB_0617	-1.3866	-0.47155	0.000319417	0.00106546	4.76975	4.92723	4.91897	4.83273	4.35505	4.20297	4.43471	4.54874	461	347	299	399	267	227	295	266
BB_t05	NC_001318.1	444336	444409	-	74	NA	-1.38618	-0.471116	0.0163544	0.03329	9.11412	9.58626	9.16839	9.21019	9.19995	8.63285	8.68547	8.64194	1879	1759	1141	1664	1540	982	1127	911
BB_H37	NC_001853.1	25433	26371	-	939	lipoprotein (plasmid)	-1.38352	-0.468338	7.14777e-06	3.70625e-05	9.52803	9.45878	9.41121	9.46073	8.79246	9.08261	9.05425	9.04044	31771	20435	17135	25123	14735	17023	18470	15241
BB_0206	NC_001318.1	208084	208581	-	498	methyltransferase	-1.38205	-0.466805	0.00278291	0.00730514	8.1713	8.2712	8.29981	8.23831	7.52501	8.01459	7.94678	7.56267	6579	4758	4206	5710	3246	4306	4546	2902
BB_0233	NC_001318.1	237969	238226	-	258	30S ribosomal protein S20	-1.3811	-0.465815	1.52762e-05	7.10258e-05	11.3216	11.5221	11.4423	11.4139	11.058	11.0497	10.949	10.7684	30263	23467	19242	26730	19467	18287	18871	13872
BB_0318	NC_001318.1	323776	325236	-	1461	ABC transporter ATP-binding protein	-1.38077	-0.465478	0.0140058	0.0291209	9.07304	9.05716	9.16341	9.10758	7.9915	8.84015	8.86369	8.68653	36062	24069	22453	30602	13159	22389	25182	18555
BB_0722	NC_001318.1	760226	761647	+	1422	hypothetical protein BB_0722	-1.37881	-0.463424	0.00824906	0.0184615	6.44918	6.52079	6.5867	6.53075	5.56607	6.16602	6.27493	6.13156	5694	4038	3663	4992	2384	3414	4074	3073
BB_0314	NC_001318.1	320309	321352	+	1044	octaprenyl-diphosphate synthase	-1.37754	-0.462098	0.000549068	0.00176037	6.37398	6.40189	6.44757	6.40843	5.76499	6.0458	6.06896	5.88302	3968	2730	2442	3367	2009	2306	2593	1899
BB_Q05	NC_000956.1	2744	3496	+	753	antigen, P35 (plasmid)	-1.37678	-0.461301	0.000943487	0.002844	4.34707	4.4278	4.30233	4.28729	4.1351	3.83467	3.78952	3.72636	702	501	398	558	468	359	385	307
BB_O33	NC_000952.1	21522	22076	+	555	plasmid partition protein (plasmid)	-1.37579	-0.460266	0.0173402	0.0350138	6.27765	6.47345	6.30385	6.32993	6.24835	5.46769	5.71313	6.00303	1973	1525	1175	1695	1493	821	1077	1097
BB_0144	NC_001318.1	144586	145458	-	873	glycine/betaine ABC transporter substrate-binding protein	-1.3735	-0.457854	5.90667e-07	3.81662e-06	10.3547	10.4015	10.4822	10.4262	9.8948	10.0574	10.0167	9.85758	52388	36519	33468	45609	29413	31105	33461	24966
BB_0317	NC_001318.1	322847	323779	-	933	integral membrane protein	-1.37344	-0.45779	0.0459494	0.0805233	7.47558	7.40612	7.61882	7.61089	6.35039	7.32009	7.40561	6.99526	7610	4894	4915	6925	2694	4985	5853	3669
BB_0183	NC_001318.1	186554	186946	+	393	flagellar assembly protein FliW	-1.37164	-0.455901	6.25759e-05	0.000242602	8.84518	8.89726	8.87144	8.85678	8.55363	8.3099	8.37611	8.39649	8283	5795	4933	6918	5226	4170	4831	4082
BB_0321	NC_001318.1	326469	326666	-	198	hypothetical protein BB_0321	-1.36752	-0.45156	0.0309924	0.057767	6.05979	6.42517	6.5757	6.35938	5.56289	6.11612	6.24918	5.59603	605	526	506	617	331	459	557	295
BB_0826	NC_001318.1	869508	870023	-	516	hypothetical protein BB_0826	-1.36589	-0.449846	0.137815	0.202859	0.537724	0.411279	0.135595	0.118695	0.523717	-0.381979	-0.322663	-0.637944	34	21	15	21	26	13	15	10
BB_0761	NC_001318.1	803278	804165	+	888	peptidoglycan-binding protein	-1.36497	-0.44887	0.0254047	0.0490197	7.62278	7.69789	7.67716	7.64699	6.62793	7.47134	7.49359	7.095	8021	5702	4871	6758	3108	5269	5921	3742
BB_0327	NC_001318.1	333619	334515	-	897	glycerol-3-phosphate O-acyltransferase	-1.36493	-0.448831	5.35275e-05	0.000213432	11.6581	11.7349	11.7287	11.676	11.0309	11.3592	11.4271	11.1519	132856	94552	81591	111447	66425	78794	91390	62916
BB_0787	NC_001318.1	823816	824382	+	567	peptidyl-tRNA hydrolase	-1.36103	-0.4447	0.00020544	0.000705325	10.1808	10.216	10.2955	10.1906	10.0416	9.64574	9.71912	9.6631	30162	20856	19098	25160	21150	15187	17682	14170
BB_0527	NC_001318.1	537544	538308	+	765	type III pantothenate kinase	-1.36095	-0.444615	0.00139331	0.00396291	5.27481	5.245	5.50823	5.40559	4.75339	5.00998	5.01347	4.87551	1357	897	933	1231	730	824	914	692
BB_0010	NC_001318.1	10203	10577	+	375	holo-acyl-carrier protein synthase	-1.36023	-0.443849	3.29781e-05	0.000138016	9.38081	9.5471	9.32701	9.39408	8.9715	8.96271	8.95926	8.98941	11457	8676	6455	9580	6662	6256	6906	5875
BB_0018	NC_001318.1	16807	17808	-	1002	ribosomal large subunit pseudouridine synthase D	-1.35994	-0.443541	7.38029e-06	3.79558e-05	8.36177	8.39785	8.39515	8.34897	7.843	7.9341	7.99287	7.95593	15106	10452	9041	12405	8142	8194	9444	7669
BB_0344	NC_001318.1	351341	353437	-	2097	DNA helicase	-1.3596	-0.44318	0.00871913	0.0193759	8.07698	8.12588	8.20275	8.19897	7.19709	7.87855	7.95389	7.69268	25951	18116	16559	23398	10890	16501	19238	13373
BB_S41	NC_000949.1	26708	27298	+	591	outer surface protein ErpG (plasmid)	-1.35885	-0.442389	0.240569	0.323498	7.52779	7.52361	7.365	7.48503	5.47026	7.42338	7.40388	7.11947	4998	3363	2611	4020	927	3392	3703	2533
BB_H28	NC_001853.1	17947	18702	+	756	PF-32 protein (plasmid)	-1.35754	-0.440998	0.0285714	0.0542167	7.69034	7.69748	7.65723	7.71474	6.66189	7.52787	7.50249	7.14321	7156	4853	4090	6030	2709	4665	5072	3294
BB_Q24	NC_000956.1	14442	15392	+	951	hypothetical protein BB_Q24 (plasmid)	-1.35642	-0.439803	0.00924505	0.0203116	1.5467	1.64874	1.35485	1.67458	1.34086	1.1637	0.956107	1.01448	127	92	65	115	85	71	68	59
BB_K35	NC_001855.1	22294	22467	+	174	hypothetical protein BB_K35 (plasmid)	-1.35606	-0.439419	0.00129987	0.00374792	10.4023	10.3825	10.3144	10.4012	9.60219	10.0613	10.0162	10.019	10792	7183	5938	8934	4786	6216	6667	5565
BB_A45	NC_001857.2	30094	30633	+	540	hypothetical protein BB_A45 (plasmid)	-1.35539	-0.438707	0.00101957	0.00302985	7.63207	7.64908	7.5579	7.59863	7.35432	7.0485	7.0476	7.21159	4909	3352	2727	3974	3127	2390	2643	2467
BB_0717	NC_001318.1	754068	754550	+	483	integral membrane protein	-1.35499	-0.43828	0.0560096	0.094474	5.43607	5.38965	5.73231	5.54165	4.52022	5.23499	5.53786	4.87607	958	626	688	854	392	608	830	437
BB_N42	NC_000954.1	28850	29302	+	453	hypothetical protein BB_N42 (plasmid)	-1.35459	-0.437853	0.00558891	0.0130893	4.68849	4.75853	4.38793	4.71026	4.0374	4.08598	4.18687	4.48279	535	379	254	450	263	257	305	312
BB_N07	NC_000954.1	4958	5413	+	456	hypothetical protein BB_N07 (plasmid)	-1.35355	-0.436748	0.00194041	0.0053035	4.07137	3.82756	3.84964	3.74576	3.31179	3.55524	3.4953	3.40815	351	200	176	232	160	179	190	149
BB_H29	NC_001853.1	18798	19427	+	630	plasmid partition protein (plasmid)	-1.35284	-0.43599	0.0239494	0.0467124	7.38687	7.33427	7.28326	7.34282	6.33283	7.1405	7.0701	6.93194	4832	3144	2630	3883	1797	2972	3132	2371
BB_M05	NC_000951.1	3373	3948	+	576	hypothetical protein BB_M05 (plasmid)	-1.35248	-0.435604	0.0358776	0.0656108	1.23949	1.34403	1.64233	1.17177	0.616519	1.02672	1.08674	0.859764	62	45	48	49	31	39	45	32
BB_Q53	NC_000956.1	35819	36385	+	567	hypothetical protein BB_Q53 (plasmid)	-1.3521	-0.435199	0.106721	0.165194	1.00992	1.0466	0.410073	0.97343	-0.136574	0.293732	0.904318	0.585212	52	36	20	42	18	23	39	26
BB_0562	NC_001318.1	575274	575816	-	543	hypothetical protein BB_0562	-1.34621	-0.428902	7.93815e-05	0.000300363	8.7114	8.70296	8.77043	8.73109	8.22756	8.38534	8.37265	8.20616	10431	6998	6355	8761	5760	6071	6659	4943
BB_M01	NC_000951.1	66	1289	+	1224	phage portal protein (plasmid)	-1.34426	-0.426811	0.0815843	0.130452	2.13463	2.1083	1.97751	2.16392	0.889576	2.10639	1.87627	1.54661	246	163	129	208	80	176	166	110
BB_P26	NC_000948.1	16087	16440	+	354	hypothetical protein BB_P26 (plasmid)	-1.34002	-0.422258	0.0331823	0.0611252	8.27066	8.18909	8.20985	8.17813	7.19068	7.99283	8.01546	7.81904	5010	3195	2809	3893	1830	3015	3389	2464
BB_N39	NC_000954.1	26798	27829	+	1032	protein ErpQ (plasmid)	-1.33912	-0.421289	0.014409	0.0298608	6.08125	5.90027	6.09994	6.10396	5.70196	5.57786	5.25116	5.90425	3202	1906	1897	2695	1901	1648	1454	1905
BB_Q08	NC_000956.1	5069	5830	-	762	PF-32 protein (plasmid)	-1.33757	-0.419611	0.0518913	0.0888356	1.03035	1.40071	1.08058	1.37938	0.868989	1.11638	0.281373	0.879766	71	62	43	75	49	55	34	43
BB_B25	NC_001903.1	21339	21833	-	495	hypothetical protein BB_B25 (plasmid)	-1.33711	-0.419117	0.0242115	0.0471507	5.66913	5.81395	5.73823	5.65684	5.74914	5.16599	5.09335	5.08309	1154	861	708	948	942	594	625	517
BB_0354	NC_001318.1	364130	364972	-	843	hypothetical protein BB_0354	-1.33593	-0.417849	0.0372037	0.0675457	8.90282	9.04109	9.07307	9.11741	8.02388	8.94238	8.8432	8.4919	18492	13734	12169	17778	7765	13867	14325	9355
BB_0099	NC_001318.1	96943	97866	-	924	ribosome biogenesis GTPase RsgA	-1.33078	-0.412275	0.0283131	0.053889	9.81129	9.7641	9.80317	9.79603	8.75969	9.60697	9.63606	9.36406	38046	24848	22125	31190	14174	24093	27203	18769
BB_0508	NC_001318.1	513226	514527	+	1302	GTPase Der	-1.3296	-0.410989	1.20826e-06	7.46281e-06	9.94896	9.96966	9.99784	9.97656	9.46468	9.60933	9.63117	9.53838	58978	40375	35680	49808	32558	34005	38202	29844
BB_0276	NC_001318.1	288957	289583	-	627	flagellar biosynthesis protein FliZ	-1.32918	-0.410537	0.0139287	0.0290566	8.63457	8.80502	8.70299	8.72246	7.84872	8.49179	8.52693	8.2642	11420	8673	7003	10056	5115	7547	8557	5942
BB_0518	NC_001318.1	529198	531105	-	1908	chaperone protein DnaK	-1.32725	-0.408437	4.30163e-05	0.00017484	9.47721	9.47985	9.5002	9.49173	8.87003	9.18382	9.17938	9.0601	62323	42134	37033	52158	31595	37104	40931	31394
BB_M16	NC_000951.1	10275	10958	+	684	hypothetical protein BB_M16 (plasmid)	-1.32463	-0.405586	0.123213	0.185695	1.22604	0.997077	0.98129	0.95283	-0.0579633	1.04647	0.394438	0.967208	73	42	36	50	23	47	33	41
BB_J0058	NC_001856.1	15220	15375	+	156	hypothetical protein BB_J0058 (plasmid)	-1.32387	-0.404767	0.226238	0.309848	1.93456	1.9943	1.65778	2.35353	0.745199	2.21631	1.30542	1.84048	27	19	13	30	9	24	14	17
BB_0766	NC_001318.1	807976	808464	-	489	colicin V production protein	-1.32349	-0.404346	0.00563859	0.0131811	6.14354	6.29103	6.33112	6.20025	5.64874	5.96338	6.00286	5.70483	1584	1184	1055	1365	868	1020	1160	786
BB_0599	NC_001318.1	622005	623447	+	1443	cysteine--tRNA ligase	-1.31968	-0.400193	0.00105442	0.00311871	10.4338	10.4756	10.4704	10.4381	9.72632	10.1417	10.2456	10.0535	91476	63543	54871	76015	43259	54509	64818	47268
BB_0765	NC_001318.1	806920	807966	-	1047	hypothetical protein BB_0765	-1.31962	-0.40012	0.00933097	0.0204406	4.49145	4.54562	4.67367	4.62102	3.87919	4.19054	4.43036	4.18299	1079	756	716	978	545	639	835	586
BB_0784	NC_001318.1	822344	822694	+	351	ribosomal silencing factor RsfS	-1.31935	-0.39983	0.00145505	0.00409234	6.62008	6.76451	6.68534	6.75176	6.21258	6.3588	6.35392	6.2961	1582	1180	968	1436	921	963	1062	850
BB_0517	NC_001318.1	528104	529198	-	1095	chaperone protein DnaJ	-1.31792	-0.39826	8.08797e-05	0.000304204	7.80571	7.76518	7.84487	7.79613	7.3829	7.38432	7.39563	7.45591	11228	7367	6747	9241	6468	6117	6822	5926
BB_Q31	NC_000956.1	18920	19267	+	348	holin protein (plasmid)	-1.31539	-0.395491	0.0478545	0.0827388	5.24621	5.33101	5.22645	4.98433	4.23707	4.93208	5.09232	4.8305	605	433	349	418	232	355	439	305
BB_O44	NC_000952.1	29448	30800	+	1353	phage terminase large subunit (plasmid)	-1.31525	-0.39534	0.0159031	0.0324239	5.09298	5.04582	4.86286	4.96742	4.24228	4.67316	4.80997	4.61528	2116	1382	1055	1607	906	1154	1404	1022
BB_0584	NC_001318.1	601010	602344	+	1335	integral membrane protein	-1.31301	-0.392883	0.00335241	0.00858545	7.19106	7.23998	7.32276	7.28568	6.81998	6.94948	7.0574	6.60513	8940	6241	5728	7909	5338	5517	6579	4006
BB_U08	NC_000955.2	15791	16084	+	294	SUA5 subfamily protein (plasmid)	-1.31067	-0.390305	0.123649	0.185695	1.81257	1.41359	1.61834	1.81476	1.67626	0.968768	1.15751	1.29395	47	24	24	39	33	19	24	22
BB_t11	NC_001318.1	656945	657016	+	72	NA	-1.30818	-0.387556	0.054185	0.0917649	6.0742	6.46141	6.17253	6.10573	6.27444	5.63018	5.72866	5.52536	222	196	139	188	197	119	141	102
BB_D09	NC_001849.2	5056	5739	+	684	hypothetical protein BB_D09 (plasmid)	-1.30646	-0.38566	0.00472096	0.0114834	7.29602	7.46836	7.45928	7.53662	6.83371	7.15307	7.13095	7.08832	4926	3746	3226	4822	2761	3255	3547	2869
BB_0758	NC_001318.1	801119	801778	+	660	hypothetical protein BB_0758	-1.30622	-0.385394	0.0065566	0.0150479	5.79234	5.98654	6.00392	5.96208	5.32797	5.66693	5.58753	5.60647	1676	1294	1135	1562	938	1121	1174	991
BB_0366	NC_001318.1	374277	375653	+	1377	aminopeptidase	-1.30592	-0.385066	0.00289331	0.00753216	12.3941	12.4483	12.4705	12.4005	12.3512	11.8173	11.9138	12.0346	339695	238009	209463	282689	254634	166165	196579	178083
BB_0118	NC_001318.1	115505	116806	-	1302	RIP metalloprotease RseP	-1.30572	-0.384844	0.00278247	0.00730514	8.22965	8.37014	8.45823	8.35975	7.81327	8.1155	8.13647	7.78472	17911	13323	12273	16240	10364	12074	13556	8850
BB_H27	NC_001853.1	17408	17974	+	567	hypothetical protein BB_H27 (plasmid)	-1.30275	-0.381564	0.0524335	0.0895243	7.30189	7.26558	7.17641	7.29767	6.30466	7.14654	7.02446	6.90885	4100	2698	2198	3387	1586	2686	2731	2100
BB_0141	NC_001318.1	141979	142932	-	954	membrane fusion protein	-1.30254	-0.381328	0.00121708	0.00354981	10.8617	10.8342	10.9046	10.8624	10.158	10.6026	10.5928	10.5406	81357	53865	49015	67440	38574	49602	54512	43803
BB_N28	NC_000954.1	17302	17730	+	429	lipoprotein (plasmid)	-1.30234	-0.381108	0.00826611	0.0184668	8.09112	8.10274	7.94693	8.06467	7.94338	7.55855	7.54737	7.59864	5361	3647	2837	4361	3737	2704	2969	2563
BB_0706	NC_001318.1	741396	742628	-	1233	polynucleotide adenylyltransferase	-1.30059	-0.379164	0.00346094	0.0087742	5.36222	5.37842	5.43656	5.36934	4.83935	5.04936	5.06036	5.06944	2324	1586	1431	1935	1249	1365	1522	1276
BB_H26	NC_001853.1	16519	17415	+	897	hypothetical protein BB_H26 (plasmid)	-1.29982	-0.378314	0.0288662	0.0546118	7.71732	7.78091	7.64233	7.69654	6.86139	7.58081	7.50464	7.27693	8651	6101	4803	7065	3691	5742	6027	4288
BB_0244	NC_001318.1	250176	250670	-	495	hypothetical protein BB_0244	-1.29517	-0.373143	0.0198228	0.0397086	9.64733	9.7007	9.75596	9.65731	8.86162	9.45457	9.56484	9.2958	18192	12739	11471	15177	8149	11613	13871	9590
BB_0162	NC_001318.1	162878	163045	+	168	hypothetical protein BB_0162	-1.29514	-0.373104	0.00342645	0.00870428	9.49231	9.65927	9.49329	9.49447	9.23318	9.23638	8.99256	9.17875	5545	4201	3245	4601	3578	3388	3166	3001
BB_M10	NC_000951.1	6161	6730	+	570	hypothetical protein BB_M10 (plasmid)	-1.2937	-0.371509	0.109626	0.169068	2.23913	2.46339	2.02537	1.87291	1.19716	1.73033	2.06528	2.03927	123	97	62	79	46	63	88	72
BB_L20	NC_000953.1	12824	13699	+	876	hypothetical protein BB_L20 (plasmid)	-1.29182	-0.369408	0.00318713	0.00821223	5.57466	5.63276	5.59036	5.66038	5.23457	5.33367	5.24862	5.15966	1913	1344	1131	1682	1167	1181	1232	965
BB_0376	NC_001318.1	386159	387337	+	1179	S-adenosylmethionine synthetase	-1.28986	-0.367216	0.00396629	0.00983765	8.49684	8.53309	8.61555	8.57516	7.88759	8.33692	8.30976	8.17767	19519	13507	12394	17074	9881	12747	13842	10523
BB_0184	NC_001318.1	186949	187194	+	246	carbon storage regulator	-1.28781	-0.364925	0.00508987	0.0122157	6.60484	6.7293	6.66528	6.60978	6.42918	6.23654	6.33788	6.12767	1097	807	669	912	750	620	736	530
BB_0401	NC_001318.1	413113	414315	+	1203	glutamate transporter	-1.28754	-0.364613	0.00495343	0.0119337	7.06677	7.1989	7.30402	7.29798	6.6656	6.93535	6.9816	6.8184	7391	5466	5095	7188	4322	4923	5625	4185
BB_0117	NC_001318.1	114807	115508	+	702	hemolysin III	-1.28644	-0.36338	0.00650771	0.014963	5.58968	5.78031	5.73513	5.72643	5.31241	5.48355	5.36743	5.20505	1549	1193	1002	1411	987	1050	1072	798
BB_0464	NC_001318.1	485550	486077	+	528	hypothetical protein BB_0464	-1.28585	-0.36272	0.00502228	0.0120765	8.55742	8.61406	8.66174	8.58527	8.0208	8.32131	8.43072	8.16307	9116	6398	5731	7700	4853	5647	6741	4665
BB_0656	NC_001318.1	695631	696764	+	1134	oxygen-independent coproporphyrinogen III oxidase	-1.28554	-0.362371	0.044133	0.0776641	7.38706	7.36968	7.51289	7.65512	6.67087	7.39727	7.28601	7.03562	8699	5800	5551	8679	4089	6392	6548	4586
BB_M24	NC_000951.1	15438	15785	+	348	holin protein (plasmid)	-1.28221	-0.358628	0.00363593	0.00910791	4.56048	4.65538	4.48035	4.62596	4.30975	4.19577	4.21584	4.1709	376	271	208	326	244	213	239	193
BB_E17	NC_001850.1	10200	10694	-	495	hypothetical protein (plasmid)	-1.282	-0.358396	0.0133754	0.027995	10.575	10.6351	10.5806	10.6261	10.5928	10.0448	10.0014	10.2668	34606	24346	20317	29704	27056	17483	18773	18799
BB_0124	NC_001318.1	120804	121082	-	279	hypothetical protein BB_0124	-1.28116	-0.357449	0.0251022	0.0485103	6.31544	6.3176	6.45537	6.37829	5.71663	6.03385	6.31214	5.91025	1018	688	656	881	519	611	820	517
BB_0703	NC_001318.1	740240	740422	+	183	50S ribosomal protein L32	-1.28065	-0.356876	0.00153247	0.00428139	10.8924	10.9363	10.8659	10.8782	10.3489	10.6938	10.5688	10.5137	15941	11090	9153	13078	8446	10135	10284	8247
BB_0719	NC_001318.1	756354	757670	+	1317	rod shape-determining protein RodA	-1.27568	-0.351267	0.0798869	0.1279	7.53385	7.56245	7.64192	7.61468	6.68029	7.46178	7.58051	7.0595	11185	7699	7050	9801	4780	7763	9327	5415
BB_0194	NC_001318.1	191518	192327	-	810	TatD family hydrolase	-1.27466	-0.350112	0.000284838	0.000964774	10.201	10.2513	10.3091	10.2812	9.74054	9.98102	10.0037	9.90456	43695	30533	27542	38272	24523	27372	30768	23931
BB_0721	NC_001318.1	759586	760215	+	630	CDP-diacylglycerol--glycerol-3-phosphate 3-phosphatidyltransferase	-1.27415	-0.349535	0.0134136	0.0280284	6.36713	6.30002	6.48855	6.39007	6.03621	6.02233	6.22468	5.84364	2383	1535	1516	2006	1463	1369	1743	1115
BB_0642	NC_001318.1	680563	681606	-	1044	spermidine/putrescine ABC transporter ATP-binding protein	-1.27196	-0.347058	0.00385101	0.00957057	8.10006	8.20356	8.21774	8.13327	8.03621	7.67945	7.76428	7.76357	13128	9518	8330	11130	9699	7156	8398	6993
BB_0397	NC_001318.1	408554	409402	-	849	hypothetical protein BB_0397	-1.27143	-0.346452	0.0307947	0.0574835	8.16792	8.26359	8.24411	8.24102	7.43215	8.01711	8.10372	7.8917	11190	8069	6899	9753	5189	7354	8641	6215
BB_0196	NC_001318.1	193800	194873	+	1074	peptide chain release factor 1	-1.27115	-0.346136	0.00362431	0.00910791	7.32741	7.34555	7.24886	7.29681	6.79547	7.07981	7.01123	6.93438	7905	5402	4378	6412	4222	4858	5126	4049
BB_K52	NC_001855.1	34595	35443	-	849	lipoprotein (plasmid)	-1.26912	-0.343828	0.217073	0.299355	0.121545	0.154374	0.708843	0.697344	-0.71899	0.227619	0.428119	0.20762	42	29	37	52	18	33	42	30
BB_R03	NC_000950.1	2013	2576	+	564	hypothetical protein BB_R03 (plasmid)	-1.2691	-0.343808	0.0609136	0.101792	2.10671	1.66262	1.99348	1.99344	1.4948	1.44203	1.81183	1.66734	111	55	60	85	56	51	73	55
BB_0347	NC_001318.1	355491	356909	+	1419	fibronectin/fibrinogen-binding protein	-1.26741	-0.341888	0.0479285	0.0827388	5.46893	5.46113	5.60977	5.56362	4.77213	5.36041	5.39501	5.13142	2880	1933	1857	2548	1372	1949	2209	1533
BB_0033	NC_001318.1	31027	31479	+	453	SsrA-binding protein	-1.26656	-0.340917	0.00517337	0.0123289	7.88904	7.91624	7.80499	7.87441	7.46838	7.52776	7.47707	7.64408	4921	3384	2715	4036	2839	2795	2986	2793
BB_0412	NC_001318.1	423055	423834	+	780	membrane protein	-1.2663	-0.340616	0.0191292	0.0383803	6.04929	5.9853	5.9829	6.06458	5.40573	5.8159	5.79488	5.67005	2367	1528	1322	1982	1170	1469	1602	1224
BB_0034	NC_001318.1	31550	32089	-	540	outer membrane protein P13	-1.26594	-0.340208	9.52129e-05	0.000351813	14.0844	14.0059	14.0098	14.0544	13.6214	13.7932	13.7396	13.6338	429904	274743	238751	348854	240839	256338	273302	211582
BB_A76	NC_001857.2	52706	53503	+	798	FAD-dependent thymidylate synthase (plasmid)	-1.26433	-0.338375	0.000717805	0.00221675	9.55454	9.50333	9.50034	9.46211	9.32616	9.10391	9.08386	9.14137	27501	17911	15490	21371	18128	14682	16022	13891
BB_0667	NC_001318.1	704949	705500	+	552	hypothetical protein BB_0667	-1.26146	-0.335097	0.105891	0.164111	8.85047	8.91178	8.95026	8.98769	7.94473	8.82886	8.89857	8.50745	11677	8222	7318	10640	4813	8393	9747	6192
BB_0745	NC_001318.1	789303	789938	+	636	endonuclease III	-1.26048	-0.333972	0.00795503	0.0178669	6.71275	6.90008	6.76832	6.72479	6.44366	6.42967	6.50498	6.39617	3057	2349	1858	2554	1959	1833	2137	1651
BB_0535	NC_001318.1	543832	544605	+	774	hypothetical protein BB_0535	-1.25823	-0.3314	0.0475201	0.0827007	7.46985	7.53749	7.36982	7.49572	6.67972	7.29921	7.231	7.25968	6288	4447	3431	5304	2808	4076	4302	3656
BB_0029	NC_001318.1	27434	27865	-	432	hypothetical protein BB_0029	-1.25639	-0.329289	0.0146405	0.0302906	4.85087	5.081	4.82063	4.84144	4.5704	4.62419	4.68535	4.39011	571	452	327	470	363	356	411	279
BB_0046	NC_001318.1	45446	45991	+	546	ribonuclease HII	-1.25572	-0.328512	0.0104884	0.0225904	6.55039	6.76162	6.54787	6.60369	6.3129	6.24762	6.27759	6.3206	2345	1832	1369	2016	1536	1387	1567	1345
BB_0453	NC_001318.1	472566	473408	+	843	small conductance mechanosensitive ion channel	-1.25564	-0.328422	0.0059158	0.013702	7.55718	7.72402	7.74059	7.64215	7.37173	7.41937	7.36764	7.18727	7276	5512	4832	6394	4941	4825	5151	3787
BB_0195	NC_001318.1	192324	193463	-	1140	hypothetical protein BB_0195	-1.25562	-0.328397	2.98e-05	0.000127714	10.7739	10.8091	10.8351	10.7744	10.4435	10.464	10.5317	10.4387	91480	63258	55815	75819	56183	53841	62440	48774
BB_0714	NC_001318.1	751191	752159	+	969	hypothetical protein BB_0714	-1.25559	-0.328368	0.00135139	0.0038561	8.41343	8.48376	8.45173	8.45261	7.99042	8.18433	8.19038	8.11483	15141	10728	9093	12890	8721	9425	10473	8280
BB_0161	NC_001318.1	161200	162801	-	1602	hypothetical protein BB_0161	-1.25556	-0.328336	0.00066073	0.0020813	7.96402	8.09866	8.07548	8.01402	7.65094	7.70383	7.76979	7.71534	18332	13581	11582	15724	11395	11168	12936	10378
BB_0630	NC_001318.1	661606	662529	+	924	1-phosphofructokinase	-1.25189	-0.324106	0.00782871	0.0176777	6.52002	6.59329	6.5529	6.5734	6.23681	6.32514	6.16916	6.20842	3886	2759	2325	3341	2466	2477	2460	2106
BB_0788	NC_001318.1	824382	825704	+	1323	tRNA(Ile)-lysidine synthase	-1.24964	-0.321511	0.00133066	0.00381922	7.92595	7.99981	8.03899	8.02877	7.67866	7.7412	7.69964	7.58589	14745	10473	9326	13119	9593	9465	10176	7835
BB_0688	NC_001318.1	729613	730506	+	894	mevalonate kinase	-1.24915	-0.320943	0.0455255	0.0798916	7.03128	7.20671	7.1526	7.24247	6.57343	7.10044	6.96839	6.6493	5359	4084	3409	5140	3013	4102	4142	2766
BB_S42	NC_000949.1	27410	27919	+	510	BapA protein (plasmid)	-1.24806	-0.319688	0.436121	0.532473	5.49943	5.62468	5.28025	5.39576	3.39789	5.62953	5.47494	5.17569	1057	778	531	815	190	844	839	568
BB_0353	NC_001318.1	362318	364117	-	1800	membrane protein	-1.24565	-0.316898	0.125164	0.187029	5.74764	6.03142	6.09869	6.03842	5.16922	5.90727	5.96672	5.48743	4432	3641	3306	4492	2292	3612	4165	2489
BB_0571	NC_001318.1	584191	584880	-	690	uridylate kinase	-1.24426	-0.315287	0.0331821	0.0611252	7.49015	7.62662	7.65996	7.5504	7.56407	7.09133	7.15291	7.21463	5685	4217	3740	4911	4621	3146	3633	3159
BB_0448	NC_001318.1	469390	469665	-	276	phosphocarrier protein HPr	-1.24231	-0.313024	0.0035643	0.00898202	9.83831	9.83355	9.85176	9.79676	9.39125	9.57628	9.61109	9.47993	11579	7788	6835	9321	6559	7045	7986	6075
BB_0364	NC_001318.1	373140	373520	+	381	methylglyoxal synthase	-1.242	-0.312664	0.0168963	0.0342735	10.2562	10.5262	10.4523	10.414	9.80502	10.2168	10.2304	10.1196	21355	17376	14307	19737	12062	15161	16935	13066
BB_0373	NC_001318.1	383395	384162	-	768	hypothetical protein BB_0373	-1.24028	-0.310661	0.0751939	0.122251	6.69721	6.91999	7.0386	7.10565	6.28006	6.83323	6.76066	6.61668	3652	2876	2706	4016	2112	2928	3081	2323
BB_B24	NC_001903.1	20858	21364	-	507	hypothetical protein BB_B24 (plasmid)	-1.2399	-0.310222	0.0387015	0.0699625	6.90743	6.95709	7.0584	7.08532	6.45507	6.83408	6.8601	6.58485	2789	1948	1811	2614	1574	1934	2179	1500
BB_0180	NC_001318.1	182886	183380	+	495	flagellar protein FlbF	-1.23785	-0.307833	0.0152921	0.0313301	9.1412	9.17684	9.04341	9.13909	9.075	8.7249	8.73026	8.70852	12809	8860	7000	10597	9448	7003	7778	6383
BB_S44	NC_000949.1	28236	28874	+	639	hypothetical protein BB_S44 (plasmid)	-1.23699	-0.306836	0.161004	0.233447	2.17589	1.58339	2.24512	2.14444	1.31468	2.06233	1.76336	1.79222	132	59	81	107	56	89	80	68
BB_I22	NC_001854.1	13265	13837	+	573	PF-49 protein (plasmid)	-1.23514	-0.304671	0.0663765	0.109613	7.30905	7.46695	7.35959	7.38125	7.40048	6.89305	6.81989	7.11663	4164	3135	2522	3627	3426	2277	2395	2451
BB_U06	NC_000955.2	14648	15235	+	588	plasmid partition protein (plasmid)	-1.23428	-0.303668	0.455061	0.549739	0.122182	1.14525	1.98052	1.84614	0.676258	1.61536	1.08852	0.958449	29	40	62	80	33	60	46	35
BB_B28	NC_001903.1	23255	24499	+	1245	hypothetical protein BB_B28 (plasmid)	-1.23359	-0.302858	0.00543534	0.0127771	8.06248	8.09023	8.07292	8.09651	7.88729	7.64856	7.6767	7.88138	15253	10493	8985	12939	10432	8353	9425	9049
BB_J08	NC_001856.1	4576	5496	+	921	surface protein (plasmid)	-1.23342	-0.302668	9.77219e-05	0.000360028	11.0963	11.1467	11.0991	11.1095	10.8395	10.772	10.7845	10.8441	92414	64578	54148	77268	59727	53852	60107	52186
BB_0556	NC_001318.1	568270	569139	+	870	hypothetical protein BB_0556	-1.23176	-0.300726	0.230523	0.313428	4.06279	4.3302	4.33682	4.36619	3.19644	4.22295	4.36923	3.85931	666	541	471	681	282	543	665	389
BB_0533	NC_001318.1	542263	543024	+	762	protein PhnP	-1.22933	-0.297866	0.00173816	0.0048028	10.3285	10.4129	10.4417	10.2973	10.1957	9.99352	10.1086	9.9852	44905	32127	28405	36408	31628	25974	31127	23807
BB_0583	NC_001318.1	599495	600844	+	1350	integral membrane protein	-1.22675	-0.294839	0.00223169	0.00598283	8.21784	8.16847	8.24972	8.22413	8.01607	7.88006	7.90763	7.87354	18420	12012	11013	15328	12368	10634	11994	9759
BB_P36	NC_000948.1	24609	25034	+	426	BppB (plasmid)	-1.22621	-0.294205	0.0630732	0.104845	5.40693	5.28372	5.40027	5.38145	4.73771	5.33318	5.16949	4.99315	828	513	482	674	402	574	567	418
BB_J34	NC_001856.1	25337	26407	-	1071	lipoprotein (plasmid)	-1.22603	-0.29399	0.000321187	0.0010678	10.5892	10.5445	10.4944	10.5624	10.3373	10.2307	10.2096	10.2353	75612	49470	41408	61494	49037	43030	46922	39794
BB_L19	NC_000953.1	12495	12827	+	333	hypothetical protein BB_L19 (plasmid)	-1.22304	-0.290471	0.05441	0.0920224	6.13204	5.92845	6.01004	6.04224	5.5159	5.86338	5.95487	5.57764	1070	627	575	833	539	648	764	490
BB_B27	NC_001903.1	22603	23154	-	552	lipoprotein (plasmid)	-1.22272	-0.290093	0.121915	0.184264	4.67963	4.9542	5.16064	5.16172	4.60449	4.94674	4.86518	4.35092	648	529	529	750	475	569	595	347
BB_0363	NC_001318.1	371034	373046	+	2013	hypothetical protein BB_0363	-1.22166	-0.288843	0.0767305	0.124108	7.20008	7.23558	7.35331	7.27586	6.52354	7.12019	7.22079	6.95566	13565	9382	8822	11845	6554	9364	11110	7702
BB_0509	NC_001318.1	514524	515783	+	1260	hypothetical protein BB_0509	-1.21958	-0.286388	0.00541017	0.0127417	9.0272	9.06557	9.10075	9.04537	8.57078	8.86982	8.85179	8.78284	30128	20879	18541	25278	16956	19710	21539	17107
BB_R01	NC_000950.1	66	1289	+	1224	hypothetical protein BB_R01 (plasmid)	-1.2195	-0.286288	0.0422572	0.0750975	2.49547	2.58557	2.30569	2.3641	1.95757	2.18601	2.26887	2.19882	316	227	162	239	168	186	218	173
BB_0704	NC_001318.1	740446	740688	+	243	acyl carrier protein	-1.21843	-0.285026	0.00586227	0.0136282	11.2893	11.3214	11.3154	11.3052	10.8156	11.0809	11.0511	11.1245	27871	19232	16597	23348	15500	17600	19077	16723
BB_G16	NC_001852.1	13157	13495	-	339	hypothetical protein (plasmid)	-1.2177	-0.284156	0.250387	0.334202	2.2966	2.42292	1.91199	2.22727	1.47079	2.05918	2.42298	1.62455	76	56	34	60	33	47	67	32
BB_0107	NC_001318.1	105418	105846	-	429	transcription antitermination factor NusB	-1.21726	-0.283638	0.0126355	0.0266232	9.42676	9.47828	9.54885	9.47688	9.39434	9.11378	9.11972	9.15146	13531	9463	8612	11607	10217	7947	8830	7520
BB_0771a	NC_001318.1	813386	813706	-	321	hypothetical protein BB_0771a	-1.21606	-0.282216	0.028616	0.0542197	7.87742	7.93722	7.96936	7.74474	7.58364	7.5354	7.69507	7.5898	3459	2433	2156	2614	2179	1991	2461	1906
BB_0255	NC_001318.1	266107	267051	+	945	M23 peptidase domain-containing protein	-1.21605	-0.282198	0.0853043	0.13554	8.92057	8.98708	8.97025	8.96483	8.21651	8.86176	8.93463	8.59656	20986	14830	12703	17929	9948	14700	17109	11276
BB_0816	NC_001318.1	862699	863646	+	948	hypothetical protein BB_0816	-1.21319	-0.278809	0.00166969	0.00462374	10.439	10.4615	10.4275	10.4403	10.0281	10.1419	10.2521	10.2209	60314	41341	34992	50013	35033	35814	42777	34876
BB_0052	NC_001318.1	48603	49259	-	657	tRNA/rRNA methyltransferase	-1.21291	-0.278477	0.00477796	0.0115774	8.73689	8.69317	8.70455	8.69577	8.47843	8.37714	8.44493	8.4145	12846	8410	7346	10344	8293	7304	8471	6910
BB_J11	NC_001856.1	7780	7965	-	186	hypothetical protein BB_J11 (plasmid)	-1.21273	-0.278254	0.214144	0.295857	5.95916	5.58552	6.0968	5.98159	6.15552	5.37579	5.32184	5.54247	530	276	341	446	469	258	275	267
BB_0374	NC_001318.1	384287	385426	+	1140	hypothetical protein BB_0374	-1.20707	-0.271512	0.00236785	0.00628103	9.03108	9.07064	9.03493	9.04723	8.71619	8.81946	8.83041	8.72835	27332	18957	16027	22900	16968	17221	19201	14904
BB_t19	NC_001318.1	481084	481172	+	89	NA	-1.20559	-0.26974	0.151152	0.220175	9.35194	9.40903	9.31107	9.32756	8.64422	9.30488	9.35155	8.90619	2665	1871	1515	2171	1260	1882	2151	1316
BB_O13	NC_000952.1	8274	8729	+	456	hypothetical protein BB_O13 (plasmid)	-1.20499	-0.269025	0.0882963	0.13959	3.33803	3.31368	3.11917	3.05874	2.97914	3.07219	3.03473	2.6499	211	140	106	144	127	128	138	88
BB_0768	NC_001318.1	809701	810495	-	795	pyridoxal kinase	-1.20421	-0.268081	0.030353	0.0569967	8.37814	8.36108	8.34871	8.37422	7.82119	8.15616	8.18999	8.19071	12122	8084	6946	10016	6363	7583	8590	7160
BB_0155	NC_001318.1	156462	157598	+	1137	lipoprotein	-1.20318	-0.266858	0.0858586	0.136249	7.87544	7.89933	7.96819	7.90951	8.01419	7.43572	7.43349	7.62219	12236	8395	7631	10380	10403	6582	7272	6905
BB_0621	NC_001318.1	648553	649107	+	555	4-methyl-5(b-hydroxyethyl)-thiazole monophosphate biosynthesis protein	-1.20278	-0.266378	0.00878086	0.0194103	9.30271	9.36437	9.29224	9.30201	9.17493	9.03947	9.00933	8.96446	16063	11313	9326	13302	11353	9765	10582	8546
BB_U09	NC_000955.2	16228	16548	-	321	TM2 family protein (plasmid)	-1.20023	-0.263316	0.0478072	0.0827388	7.77234	7.74603	7.60261	7.76174	7.42717	7.62323	7.39658	7.37649	3216	2131	1672	2645	1955	2116	2001	1644
BB_0718	NC_001318.1	754637	756349	+	1713	penicillin-binding protein	-1.1988	-0.261595	0.110756	0.170185	9.08093	9.12058	9.17879	9.12507	8.37773	9.04372	9.13101	8.79511	42514	29489	26608	36318	20165	30229	35536	23456
BB_A12	NC_001857.2	8266	8445	+	180	BlyA family holin (plasmid)	-1.19832	-0.261019	0.252661	0.336525	5.51157	5.42535	5.28573	5.38837	5.69166	4.68888	4.85142	5.13685	376	239	188	286	329	155	192	195
BB_0461	NC_001318.1	482600	484282	+	1683	DNA polymerase III subunits gamma and tau	-1.19709	-0.259535	0.0108899	0.0233752	9.69033	9.70814	9.78105	9.73769	9.24392	9.57257	9.56076	9.47991	63725	43537	39686	54559	36114	42850	47029	37045
BB_R43	NC_000950.1	27676	28203	+	528	hypothetical protein BB_R43 (plasmid)	-1.19689	-0.259287	0.047936	0.0827388	4.27764	4.34226	4.31254	4.25681	3.79429	4.07347	4.14766	4.1109	469	331	281	383	259	297	346	281
BB_J09	NC_001856.1	6089	6862	+	774	outer surface protein D (plasmid)	-1.19664	-0.258987	0.0312451	0.0581519	12.5731	12.5741	12.4405	12.5171	12.5359	12.1177	12.1045	12.272	216160	145970	115313	172268	162672	115016	126111	118005
BB_N19	NC_000954.1	12593	12925	+	333	hypothetical protein BB_N19 (plasmid)	-1.19462	-0.256547	0.084067	0.133912	5.665	5.58755	5.61756	5.64171	5.68486	5.25173	5.25733	5.24109	774	495	438	631	606	424	471	388
BB_G12	NC_001852.1	11063	11491	-	429	hypothetical protein (plasmid)	-1.19265	-0.254174	0.0736393	0.120246	4.60158	4.54732	4.29809	4.45502	3.996	4.25684	4.36138	4.27615	477	310	226	357	242	274	326	256
BB_0636	NC_001318.1	673342	674778	+	1437	glucose-6-phosphate 1-dehydrogenase	-1.19248	-0.253964	0.00948801	0.0206832	8.69832	8.75926	8.86575	8.78623	8.64238	8.50192	8.52333	8.42212	27356	19257	17967	24089	20322	17419	19563	15194
BB_A43	NC_001857.2	29384	29758	+	375	hypothetical protein BB_A43 (plasmid)	-1.19052	-0.251591	0.0540385	0.0916401	9.33566	9.31448	9.18922	9.40816	9.23878	8.9719	8.85128	9.15641	11104	7384	5867	9674	8018	6296	6408	6596
BB_0324	NC_001318.1	329262	329621	+	360	hypothetical protein BB_0324	-1.18995	-0.250905	0.184843	0.263464	7.70698	7.9878	7.86357	7.78806	7.98693	7.2253	7.47833	7.55939	3447	2826	2247	3021	3232	1801	2375	2093
BB_0258	NC_001318.1	269673	270473	-	801	undecaprenyl-diphosphatase	-1.18685	-0.247141	0.0505946	0.0868518	7.57677	7.44956	7.57275	7.55493	7.08216	7.29125	7.39382	7.38118	7008	4330	4087	5719	3841	4195	4984	4116
BB_Q52	NC_000956.1	35115	35807	+	693	hypothetical protein BB_Q52 (plasmid)	-1.18654	-0.246764	0.204451	0.285597	1.33872	1.19952	1.21752	1.04442	0.81852	0.996744	0.882333	1.1444	80	49	43	54	43	46	47	47
BB_0707	NC_001318.1	742744	744516	+	1773	hypothetical protein BB_0707	-1.18619	-0.246338	0.00453329	0.0110565	8.85915	8.98026	8.95691	8.94673	8.61937	8.71288	8.7523	8.67253	37733	27693	23614	33219	24677	24876	28289	22300
BB_O42	NC_000952.1	28134	28703	+	570	hypothetical protein BB_O42 (plasmid)	-1.18426	-0.243992	0.140828	0.207051	2.48583	2.54979	2.44508	2.3093	2.46336	2.12677	1.98115	2.20871	146	103	83	107	111	83	83	81
BB_0783	NC_001318.1	821185	822369	+	1185	hypothetical protein BB_0783	-1.18288	-0.242305	0.0473726	0.0827007	5.91785	5.97939	5.96008	5.89969	5.60361	5.7246	5.74118	5.71537	3283	2312	1977	2686	2039	2095	2345	1919
BB_0413	NC_001318.1	423822	424442	-	621	integral membrane protein	-1.18157	-0.240707	0.0792628	0.127062	7.18465	7.23101	7.40771	7.33998	6.93285	7.14564	7.18318	6.92939	4140	2885	2826	3820	2685	2940	3339	2333
BB_0793	NC_001318.1	830955	831563	-	609	thymidylate kinase	-1.18104	-0.24006	0.155542	0.226047	5.37136	5.48617	5.45542	5.41159	5.51011	5.04276	4.86415	5.26773	1155	844	716	984	982	671	656	723
BB_N32	NC_000954.1	20817	21572	+	756	PF-32 protein (plasmid)	-1.18099	-0.240001	0.114115	0.174496	7.10521	7.06111	7.0317	7.18783	7.09948	6.64747	6.67701	6.95695	4770	3122	2651	4185	3669	2534	2862	2895
BB_Q09	NC_000956.1	5803	6339	-	537	hypothetical protein BB_Q09 (plasmid)	-1.18031	-0.239166	0.0628579	0.104625	4.54453	4.50166	4.33361	4.5639	4.22439	4.23123	4.16029	4.38651	574	376	290	482	355	337	355	346
BB_G09	NC_001852.1	6737	7288	+	552	hypothetical protein (plasmid)	-1.18029	-0.239145	0.0788397	0.126764	7.33564	7.38939	7.23982	7.31835	6.87574	7.07128	7.14428	7.21796	4086	2862	2236	3345	2294	2482	2889	2533
BB_H33	NC_001853.1	22678	22953	+	276	adenine deaminase (plasmid)	-1.17936	-0.237998	0.0432805	0.0764174	5.82353	5.84082	5.88841	5.73527	5.54246	5.63381	5.56446	5.59498	716	489	438	558	455	458	483	411
BB_D22	NC_001849.2	14070	14339	+	270	hypothetical protein BB_D22 (plasmid)	-1.1785	-0.236956	0.0437364	0.077074	8.67406	8.81708	8.71749	8.77731	8.45628	8.491	8.57404	8.51809	5054	3766	3046	4498	3356	3248	3807	3051
BB_0666	NC_001318.1	703961	704959	+	999	N-acetylmuramoyl-L-alanine amidase domain-containing protein	-1.17843	-0.236865	0.0348293	0.0638791	9.06534	9.10951	9.02217	9.07587	8.58979	8.9586	8.90956	8.84179	24527	17066	13921	20470	13622	16619	17775	14129
BB_G13	NC_001852.1	11501	12319	-	819	hypothetical protein (plasmid)	-1.17835	-0.236763	0.0742062	0.120957	3.27895	3.39376	3.37157	3.38676	2.92576	3.18605	3.28447	3.05778	364	266	227	325	220	249	295	210
BB_0581	NC_001318.1	596531	598591	+	2061	ATP-dependent DNA helicase RecG	-1.17794	-0.236269	0.116107	0.177112	7.85236	7.95151	8.00632	7.94026	7.29543	7.85445	7.92462	7.6555	21828	15778	14203	19221	11458	15949	18528	12809
BB_K42	NC_001855.1	26585	26803	-	219	hypothetical protein BB_K42 (plasmid)	-1.17579	-0.233627	0.177339	0.254496	7.77957	7.49903	7.4652	7.62917	6.9753	7.44753	7.54688	7.42885	2205	1225	1037	1646	975	1278	1515	1163
BB_0600	NC_001318.1	623451	625007	+	1557	hypothetical protein BB_0600	-1.17472	-0.232312	0.0954206	0.149726	8.29798	8.29835	8.31699	8.31847	7.69597	8.21466	8.25973	8.06726	22458	15159	13308	18873	11426	15466	17657	12873
BB_0208	NC_001318.1	209529	211274	+	1746	hypothetical protein BB_0208	-1.17463	-0.232212	0.191552	0.272103	5.35604	5.29652	5.29025	5.37764	4.61691	5.27096	5.28469	5.12581	3277	2122	1831	2756	1516	2254	2518	1879
BB_0237	NC_001318.1	242438	244003	+	1566	apolipoprotein N-acyltransferase	-1.17367	-0.231024	0.0611096	0.101849	6.37297	6.47534	6.48063	6.40051	6.37069	6.14135	6.1828	6.09739	5948	4309	3748	5023	4586	3696	4209	3305
BB_0463	NC_001318.1	484757	485266	+	510	nucleoside diphosphate kinase	-1.17337	-0.23066	0.111562	0.171215	10.3065	10.3076	10.3181	10.3056	9.68682	10.3025	10.2388	10.0092	29599	19989	17450	24508	14876	21536	22801	16201
BB_0203	NC_001318.1	204137	205072	+	936	protein HflK	-1.17258	-0.229684	0.0189633	0.0381081	9.15878	9.1852	9.12606	9.20549	8.98706	8.85401	8.85293	9.05374	24518	16851	14017	20982	16809	14482	16013	15333
BB_M39	NC_000951.1	27077	27745	-	669	hypothetical protein BB_M39 (plasmid)	-1.17244	-0.229519	0.517347	0.607509	3.58264	3.5962	3.33703	3.41671	1.83127	3.66239	3.61489	3.29366	367	250	181	271	84	283	303	202
BB_0005	NC_001318.1	5251	6306	-	1056	tryptophan--tRNA ligase	-1.1714	-0.22823	0.0830066	0.132558	8.40681	8.44205	8.4722	8.4073	7.88495	8.27613	8.39681	8.21034	16425	11358	10051	13613	8834	10946	13169	9641
BB_0116	NC_001318.1	112909	114603	-	1695	PTS system maltose and glucose-specific transporter subunit IIABC	-1.17124	-0.228038	0.050247	0.0864749	7.48136	7.50728	7.51945	7.50517	7.09501	7.39057	7.4115	7.17878	13881	9537	8335	11692	8201	9510	10677	7570
BB_0308	NC_001318.1	316140	317216	-	1077	hypothetical protein BB_0308	-1.17047	-0.227085	0.119886	0.181559	4.09814	4.06689	4.2862	4.32084	3.71705	4.08044	4.08496	3.96714	845	558	563	817	501	609	676	519
BB_0147	NC_001318.1	147649	148659	-	1011	flagellin	-1.16989	-0.226368	0.024391	0.0474269	14.6875	14.7406	14.745	14.7037	14.3243	14.5682	14.6424	14.4155	1222548	855929	744034	1024331	733980	821213	956685	681036
BB_0285	NC_001318.1	295242	296420	-	1179	flagellar protein	-1.16699	-0.222793	0.0203965	0.0404717	9.12617	9.23819	9.10141	9.13127	8.79275	9.00703	8.94362	8.95763	30193	22020	17357	25104	18505	20283	21479	18069
BB_B13	NC_001903.1	10104	10652	+	549	plasmid partition protein (plasmid)	-1.16683	-0.222599	0.123894	0.185841	4.73994	5.117	5.14098	5.19625	4.84715	4.8052	4.89708	4.78703	672	589	519	764	559	513	605	467
BB_0575	NC_001318.1	588066	589667	+	1602	CTP synthetase	-1.16468	-0.219927	0.0365784	0.0666987	9.74613	9.75166	9.80081	9.79474	9.30143	9.65078	9.65662	9.57751	63050	42711	38297	54028	35774	43060	47841	37730
BB_Q28	NC_000956.1	17208	17813	+	606	hypothetical protein BB_Q28 (plasmid)	-1.16416	-0.21929	0.33264	0.424217	1.38091	1.94619	1.41106	1.50421	1.77213	1.02519	1.37772	1.10646	72	72	43	65	73	41	58	40
BB_0024	NC_001318.1	22819	23958	+	1140	hypothetical protein BB_0024	-1.16211	-0.216742	0.0676289	0.111389	10.8268	10.8071	10.8621	10.8319	10.8469	10.3868	10.4788	10.7032	94895	63169	56871	78899	74308	51036	60193	58587
BB_0752	NC_001318.1	794875	796383	-	1509	hypothetical protein BB_0752	-1.1612	-0.215617	0.0944554	0.148396	8.41521	8.46082	8.5142	8.44256	7.93662	8.32075	8.45206	8.21391	23608	16443	14787	19934	13084	16133	19553	13811
BB_0305	NC_001318.1	314146	314427	-	282	hypothetical protein BB_0305	-1.15995	-0.214066	0.249142	0.333248	5.84782	5.9475	6.10209	6.04146	5.26306	5.99462	5.95275	5.77264	744	538	519	705	383	601	646	475
BB_M26	NC_000951.1	16103	16456	+	354	hypothetical protein BB_M26 (plasmid)	-1.15717	-0.210601	0.116758	0.177675	6.74428	6.73749	6.55997	6.67056	6.61407	6.33901	6.48133	6.43052	1739	1168	895	1369	1227	958	1170	941
BB_D10	NC_001849.2	5874	6452	-	579	lipoprotein (plasmid)	-1.15692	-0.210284	0.0972846	0.152083	6.91866	6.89842	6.94662	7.01031	6.75759	6.85246	6.6672	6.64904	3210	2136	1914	2834	2217	2237	2177	1791
BB_0089	NC_001318.1	85880	86854	-	975	hypothetical protein BB_0089	-1.15689	-0.210253	0.121965	0.184264	7.83676	7.93636	7.97178	7.98081	7.58952	7.84776	7.92134	7.4858	10215	7386	6560	9352	6646	7510	8745	5387
BB_0618	NC_001318.1	645137	645601	-	465	cytidine deaminase	-1.15551	-0.208528	0.237334	0.31983	7.47574	7.62264	7.78941	7.61497	7.788	7.17523	7.26279	7.37916	3793	2834	2757	3461	3637	2247	2642	2386
BB_0295	NC_001318.1	303774	305120	-	1347	ATP-dependent protease ATPase subunit HslU	-1.15546	-0.20847	0.0916451	0.144341	8.4048	8.41329	8.4139	8.38871	7.88182	8.28515	8.28673	8.29244	20922	14202	12313	17142	11244	14050	15564	13018
BB_0231	NC_001318.1	237222	237629	-	408	hypothetical protein BB_0231	-1.1538	-0.206387	0.262791	0.347083	9.82358	9.7797	9.83798	9.83621	8.99866	9.77699	9.74202	9.79364	16943	11091	10008	14161	7386	11969	12927	11162
BB_P34	NC_000948.1	22131	22763	+	633	BdrA (plasmid)	-1.15239	-0.204628	0.0431565	0.0764174	8.46743	8.55152	8.4967	8.5146	8.29478	8.26813	8.29403	8.35464	10268	7345	6128	8790	7035	6525	7351	6387
BB_M32	NC_000951.1	20721	21470	+	750	PF-32 protein (plasmid)	-1.15232	-0.20454	0.312224	0.401841	5.85779	6.03146	6.00861	5.97821	6.20285	5.31776	5.63421	5.76616	1993	1517	1294	1795	1955	1000	1378	1258
BB_0734	NC_001318.1	775666	776679	-	1014	Sua5/YciO/YrdC/YwlC family protein	-1.1506	-0.20239	0.0362365	0.066171	8.41387	8.38261	8.41825	8.33991	8.2439	8.13134	8.16081	8.20776	15849	10466	9297	12475	10879	9507	10737	9241
BB_0519	NC_001318.1	531129	531692	-	564	protein GrpE	-1.1469	-0.197738	0.217151	0.299355	7.70097	7.64537	7.67824	7.73906	7.08618	7.60212	7.5215	7.69365	5378	3492	3096	4575	2712	3664	3834	3599
BB_R37	NC_000950.1	24210	24635	+	426	BppB (plasmid)	-1.14623	-0.1969	0.294408	0.382033	2.61167	3.1778	3.11897	2.96466	2.51627	2.66337	3.04692	2.82761	119	119	99	126	86	90	130	93
BB_O12	NC_000952.1	7830	8258	+	429	hypothetical protein BB_O12 (plasmid)	-1.1456	-0.196104	0.279935	0.36665	2.93472	3.16767	2.81996	3.2528	2.99751	3.04312	2.55476	2.80193	150	119	81	155	121	118	93	92
BB_0030	NC_001318.1	27855	28490	-	636	signal peptidase I	-1.14534	-0.195774	0.12319	0.185695	5.7377	5.85721	5.80071	5.9705	5.65383	5.63558	5.63358	5.67007	1555	1140	950	1514	1133	1057	1168	998
BB_0250	NC_001318.1	255646	256260	+	615	inner membrane protein	-1.14518	-0.19557	0.201666	0.282647	7.28587	7.2835	7.29425	7.34528	6.75707	7.17138	7.30576	7.13803	4398	2963	2587	3797	2354	2964	3600	2670
BB_0213	NC_001318.1	218425	219078	-	654	lipoprotein	-1.1451	-0.195475	0.109093	0.168453	4.91832	4.99996	4.91602	4.96624	4.79206	4.65838	4.86109	4.69786	906	647	529	776	641	552	703	523
BB_0578	NC_001318.1	591188	592357	+	1170	methyl-accepting chemotaxis protein	-1.14401	-0.194097	0.0198949	0.0397783	9.3569	9.39109	9.38011	9.39638	9.12815	9.21832	9.21604	9.18404	35159	24295	20895	29938	23170	23303	25745	20978
BB_0177	NC_001318.1	178917	179543	-	627	rRNA small subunit methyltransferase G	-1.14375	-0.193773	0.251791	0.335721	6.75625	6.68211	6.7654	6.76219	6.14124	6.6917	6.77476	6.50567	3106	1991	1828	2584	1566	2167	2540	1756
BB_B02	NC_001903.1	308	751	-	444	hypothetical protein BB_B02 (plasmid)	-1.14159	-0.191045	0.192223	0.272749	7.11634	7.28075	7.19213	7.19618	7.14838	7.10742	7.00852	6.72339	2823	2135	1740	2472	2229	2047	2115	1446
BB_t13	NC_001318.1	730515	730588	-	74	NA	-1.14119	-0.190542	0.353973	0.4469	4.90103	5.01932	4.97074	4.70473	4.17338	4.82715	5.0269	4.67376	101	74	62	73	47	70	89	58
BB_S37	NC_000949.1	22593	23183	+	591	protein BdrE (plasmid)	-1.14104	-0.190351	0.374814	0.467127	6.39559	6.37615	6.39949	6.39862	6.66414	5.72222	5.95579	6.28969	2280	1518	1337	1893	2121	1043	1357	1425
BB_0690	NC_001318.1	731184	731720	+	537	neutrophil activating protein A (napA)	-1.13851	-0.18715	0.0344444	0.0633577	12.5763	12.6382	12.6982	12.6397	12.5696	12.3643	12.4482	12.4164	150306	105871	95652	130122	115529	94673	111032	90489
BB_0234	NC_001318.1	238301	239128	-	828	integral membrane protein	-1.13681	-0.184993	0.227045	0.310615	5.44612	5.44592	5.50844	5.562	5.00234	5.40148	5.50708	5.26615	1654	1116	1010	1485	939	1170	1393	982
BB_B03	NC_001903.1	837	2186	-	1350	telomere resolvase ResT (plasmid)	-1.134	-0.181424	0.218152	0.300406	9.27841	9.31002	9.34555	9.31251	8.69407	9.26192	9.35692	9.1239	38420	26501	23539	32593	19788	27713	32753	23217
BB_0751	NC_001318.1	793842	794855	-	1014	hypothetical protein BB_0751	-1.1339	-0.181298	0.272195	0.358002	8.50667	8.52666	8.51517	8.54463	7.84063	8.50948	8.5582	8.35486	16902	11565	9943	14377	8226	12356	14142	10233
BB_0451	NC_001318.1	471223	471756	-	534	chromate transport protein	-1.13345	-0.180718	0.212371	0.29373	6.51959	6.49561	6.54689	6.43081	6.05926	6.42028	6.47227	6.28571	2245	1490	1338	1749	1260	1529	1754	1284
BB_0772	NC_001318.1	813690	814697	-	1008	flagellar basal body P-ring protein	-1.13286	-0.179969	0.0736747	0.120246	7.94734	7.95326	7.88633	7.96769	7.7503	7.76985	7.70445	7.80985	11402	7726	6392	9581	7681	7356	7779	6972
BB_0705	NC_001318.1	740688	741425	+	738	ribonuclease III	-1.13194	-0.178797	0.110134	0.169437	9.84872	9.80197	9.84031	9.85089	9.38955	9.77559	9.72589	9.70545	31186	20374	18132	25877	17518	21629	23123	18993
BB_0449	NC_001318.1	469678	469971	-	294	hypothetical protein BB_0449	-1.13173	-0.178531	0.10292	0.159901	10.0977	10.0633	10.0322	10.0696	9.72132	9.88575	9.89221	10.0337	14764	9728	8251	11996	8783	9300	10337	9499
BB_0408	NC_001318.1	419503	421380	-	1878	PTS system fructose-specific transproter subunit IIABC	-1.13161	-0.178377	0.0322822	0.0599051	10.462	10.4492	10.4672	10.4683	10.3953	10.2303	10.257	10.2444	121398	81198	71252	101022	89514	75434	85030	70221
BB_0050	NC_001318.1	47167	47841	+	675	hypothetical protein BB_0050	-1.13139	-0.178098	0.205657	0.286329	7.63598	7.68107	7.72936	7.63517	7.76996	7.3143	7.44014	7.40367	6153	4284	3839	5095	5214	3592	4337	3523
BB_0679	NC_001318.1	717743	718669	+	927	ribose/galactose ABC transporter permease	-1.13087	-0.177437	0.198181	0.279316	8.9304	8.85708	8.99242	8.92157	8.37186	8.8896	8.87343	8.8012	20727	13294	12654	17068	10868	14701	16086	12747
BB_0303	NC_001318.1	311660	312715	-	1056	phospho-N-acetylmuramoyl-pentapeptide-transferase	-1.13051	-0.176968	0.404888	0.499666	7.74447	7.68875	7.81175	7.84188	6.92621	7.88903	7.85869	7.51649	10378	6738	6359	9199	4545	8370	9069	5960
BB_N38	NC_000954.1	26210	26770	+	561	protein ErpP (plasmid)	-1.12929	-0.175413	0.30938	0.398996	4.56443	4.27211	4.64499	4.61024	4.31158	4.28716	4.08088	4.67976	608	335	376	520	394	366	351	443
BB_0372	NC_001318.1	381910	383382	-	1473	glutamate--tRNA ligase	-1.12733	-0.172912	0.0390561	0.0702008	9.2646	9.32617	9.34843	9.30023	9.15065	9.11578	9.19987	9.07993	41521	29241	25735	35261	29629	27325	32051	24572
BB_0462	NC_001318.1	484287	484586	+	300	nucleoid-associated protein EbfC	-1.12673	-0.172146	0.267858	0.353404	9.60345	9.53274	9.57182	9.51983	8.9443	9.49059	9.56148	9.46604	10695	6872	6119	8362	5230	7216	8387	6540
BB_0754	NC_001318.1	797119	798048	-	930	ABC transporter ATP-binding protein	-1.12647	-0.171809	0.192567	0.272762	8.43103	8.49643	8.50225	8.44347	7.97709	8.39005	8.46914	8.30413	14710	10387	9038	12293	8293	10432	12194	9061
BB_0174	NC_001318.1	176069	176974	-	906	hypothetical protein BB_0174	-1.12505	-0.169986	0.468062	0.562747	6.71839	6.67455	6.77166	6.77376	5.83176	6.81466	6.91211	6.47262	4372	2862	2653	3764	1826	3410	4037	2480
BB_0723	NC_001318.1	761621	762154	-	534	adenylyl cyclase	-1.1232	-0.167615	0.288968	0.376526	4.20172	4.48264	4.12194	4.13511	4.33058	4.086	3.95426	3.88516	450	369	249	356	380	303	306	243
BB_0608	NC_001318.1	634581	636011	+	1431	aminoacyl-histidine dipeptidase	-1.12254	-0.166768	0.0474355	0.0827007	9.11568	9.15591	9.18354	9.19387	9.01014	9.0153	9.03039	8.92489	36381	25245	22301	31821	26113	24760	27686	21439
BB_0808	NC_001318.1	853775	854842	+	1068	hypothetical protein BB_0808	-1.12024	-0.163808	0.314255	0.404043	6.56315	6.67763	6.74117	6.64599	6.10697	6.61821	6.71043	6.47189	4628	3381	3062	4061	2605	3508	4138	2922
BB_0260	NC_001318.1	272634	273647	-	1014	hypothetical protein BB_0260	-1.11953	-0.162887	0.114772	0.175288	10.0231	10.2261	10.1281	10.2146	9.80899	10.0804	9.96731	10.0761	48356	37560	30413	45749	32191	36710	37558	33741
BB_0635	NC_001318.1	671767	673167	-	1401	nicotinate phosphoribosyltransferase	-1.1186	-0.161699	0.246282	0.330123	6.77594	6.80242	6.77917	6.80401	6.90233	6.45444	6.47627	6.63634	7036	4836	4124	5944	5931	4108	4615	4296
BB_0098	NC_001318.1	94611	96953	-	2343	endonuclease MutS2	-1.11801	-0.160932	0.393185	0.486653	6.87701	6.94501	6.98832	6.89228	6.18909	6.97286	7.0349	6.72026	12621	8928	7973	10568	6050	9841	11368	7615
BB_A42	NC_001857.2	28935	29387	+	453	hypothetical protein BB_A42 (plasmid)	-1.11669	-0.159225	0.473842	0.568069	6.25477	6.21569	6.09719	6.10051	6.52579	5.69232	5.59698	6.03276	1585	1041	831	1180	1477	783	811	914
BB_K21	NC_001855.1	13577	14326	-	750	PF-32 protein (plasmid)	-1.11558	-0.157794	0.231058	0.313428	6.38182	6.68173	6.54667	6.51821	6.31701	6.35391	6.44353	6.39396	2866	2381	1879	2610	2116	2051	2415	1944
BB_0090	NC_001318.1	86926	87360	-	435	V-type ATP synthase subunit K	-1.11219	-0.153397	0.294046	0.381957	10.2069	10.23	10.3389	10.2583	9.72261	10.2475	10.3347	10.0447	23562	16157	15100	20229	13007	17682	20785	14163
BB_A32	NC_001857.2	20718	20912	+	195	hypothetical protein BB_A32 (plasmid)	-1.11195	-0.153096	0.632506	0.712205	5.82132	5.77496	5.65963	5.85066	4.57291	6.23826	5.8434	5.35034	505	330	264	427	164	492	414	245
BB_0301	NC_001318.1	309780	310523	-	744	cell division protein B	-1.1112	-0.152112	0.126317	0.188131	8.41514	8.48815	8.36715	8.44356	8.26647	8.29437	8.27536	8.27198	11639	8262	6584	9835	8108	7810	8529	7089
BB_0204	NC_001318.1	205175	206044	+	870	protein HflC	-1.11101	-0.151867	0.180236	0.258066	9.76881	9.75347	9.72549	9.75557	9.80011	9.42155	9.45824	9.68212	34783	23224	19740	28555	27450	19949	22643	22031
BB_0304	NC_001318.1	312729	314123	-	1395	UDP-N-acetylmuramoyl-tripeptide--D-alanyl-D-alanine ligas	-1.11088	-0.151701	0.438773	0.534675	7.36885	7.36259	7.41688	7.42366	6.61169	7.47317	7.47521	7.24704	10567	7100	6389	9094	4828	8288	9184	6532
BB_0604	NC_001318.1	629196	630698	-	1503	L-lactate permease	-1.10946	-0.149864	0.0964954	0.151224	8.46879	8.50825	8.53209	8.51727	8.40007	8.32452	8.40804	8.29148	24404	16925	14912	20910	17969	16111	18890	14516
BB_0810	NC_001318.1	855989	857509	+	1521	integral membrane protein MviN	-1.10945	-0.149842	0.513225	0.606058	5.76602	5.78583	5.92985	5.94391	5.05399	6.03817	5.99136	5.54381	3793	2595	2485	3555	1788	3342	3580	2187
BB_0531	NC_001318.1	540159	540773	-	615	hypothetical protein BB_0531	-1.10935	-0.149715	0.209286	0.290739	8.22399	8.23518	8.24369	8.2431	8.28654	8.04924	8.02039	7.96968	8427	5731	4996	7075	6796	5447	5908	4752
BB_0212	NC_001318.1	217278	218312	+	1035	hypothetical protein BB_0212	-1.10725	-0.146977	0.332259	0.42416	7.06523	7.13022	7.16943	7.17885	6.71052	7.18452	7.17976	6.82179	6352	4484	3993	5694	3836	5034	5552	3609
BB_0407	NC_001318.1	418388	419506	-	1119	mannose-6-phosphate isomerase	-1.10522	-0.144336	0.112351	0.172216	10.0875	9.98648	10.019	10.0575	9.76506	9.92564	9.87232	10.0021	55799	35107	31119	45278	34459	36390	38806	35373
BB_G14	NC_001852.1	12309	12752	-	444	hypothetical protein (plasmid)	-1.1046	-0.143529	0.348985	0.443714	2.564	2.65057	2.77038	2.62878	2.42272	2.61956	2.42568	2.55124	120	86	81	104	84	91	88	80
BB_M04	NC_000951.1	2577	3344	+	768	hypothetical protein BB_M04 (plasmid)	-1.10336	-0.141901	0.551582	0.642917	2.0258	1.92544	1.68515	1.76734	1.02351	1.84474	2.06939	1.74259	143	90	66	99	55	92	119	79
BB_0602	NC_001318.1	626286	627038	+	753	chaperonin	-1.10294	-0.141351	0.472258	0.566709	8.29479	8.32291	8.32994	8.37925	7.60331	8.41988	8.49058	8.08784	10837	7457	6494	9520	5182	8623	10021	6315
BB_0083	NC_001318.1	79002	79322	-	321	hypothetical protein BB_0083	-1.10246	-0.140729	0.311082	0.400781	10.6062	10.6591	10.5938	10.6242	10.8236	10.3815	10.2875	10.3642	22932	16053	13296	19237	20588	14318	14844	13042
BB_0829	NC_001318.1	875207	876448	+	1242	exonuclease SbcD	-1.10188	-0.13997	0.12528	0.187029	8.52112	8.59474	8.60565	8.57593	8.40718	8.40644	8.49791	8.42529	20911	14850	12967	17996	14922	14091	16613	13161
BB_K49	NC_001855.1	31827	32822	-	996	hypothetical protein BB_K49 (plasmid)	-1.10115	-0.139006	0.179301	0.257019	8.35797	8.35809	8.23363	8.2768	8.05725	8.21853	8.23786	8.15417	14976	10107	8035	11729	9389	9920	11125	8746
BB_0182	NC_001318.1	185278	186552	+	1275	flagellar hook-associated protein FlgL	-1.10108	-0.138919	0.250295	0.334202	9.78583	9.71592	9.7672	9.74258	9.86821	9.40214	9.4742	9.66618	51580	33161	29778	41473	42173	28845	33553	31932
BB_0362	NC_001318.1	370027	371013	+	987	prolipoprotein diacylglyceryl transferase	-1.10073	-0.138456	0.11934	0.180949	9.52772	9.50826	9.57633	9.50975	9.31942	9.43785	9.46925	9.33699	33388	22229	20195	27320	22317	22889	25885	19676
BB_0337	NC_001318.1	345063	346364	+	1302	enolase	-1.09951	-0.136855	0.134703	0.198976	10.9566	11.0428	11.0674	11.0521	10.9953	10.7785	10.8249	10.9639	118585	84950	74887	104974	94062	76474	87385	80165
BB_0760	NC_001318.1	802838	803167	-	330	protein Gp37	-1.09893	-0.136098	0.352648	0.445673	9.60742	9.44577	9.43149	9.5259	9.0119	9.54959	9.35131	9.50188	11797	7117	6107	9237	6029	8269	7975	7375
BB_0200	NC_001318.1	199965	201050	-	1086	D-alanine--D-alanine ligase	-1.09843	-0.135441	0.29262	0.380497	8.91635	8.97349	9.07327	8.93732	9.12845	8.66953	8.72206	8.79768	24047	16883	15679	20215	21511	14786	16968	14897
BB_A21	NC_001857.2	14338	14883	+	546	PF-49 protein (plasmid)	-1.09827	-0.135232	0.513997	0.606401	8.35399	8.44512	8.39238	8.35865	8.75357	7.88082	7.91038	8.28624	8187	5885	4917	6805	8340	4303	4860	5254
BB_Q23	NC_000956.1	13755	14438	+	684	hypothetical protein BB_Q23 (plasmid)	-1.09821	-0.13515	0.535787	0.626826	1.76212	1.66801	2.23316	1.9774	2.23871	1.61875	1.68304	1.46536	106	67	86	102	114	70	81	58
BB_0309	NC_001318.1	317247	318005	-	759	hypothetical protein BB_0309	-1.09699	-0.133552	0.300539	0.388788	7.22761	7.17293	7.32474	7.40996	7.01872	7.28105	7.16502	7.13574	5213	3387	3261	4901	3483	3947	4030	3290
BB_0084	NC_001318.1	79505	80773	+	1269	cysteine desulfurase	-1.09493	-0.13084	0.20202	0.282828	9.72134	9.75482	9.74667	9.71032	9.8132	9.53835	9.56615	9.46839	49093	33907	29219	40365	40404	31552	35593	27710
BB_P33	NC_000948.1	21561	22118	+	558	PF-49 protein (plasmid)	-1.09442	-0.130164	0.23409	0.316134	8.11733	8.12964	8.18558	8.16785	7.92673	8.0617	8.02082	8.06717	7101	4833	4354	6093	4805	4985	5362	4613
BB_0085	NC_001318.1	80983	81408	+	426	hypothetical protein BB_0085	-1.09392	-0.129505	0.371727	0.465582	6.86409	7.15159	6.97785	6.95815	6.95553	6.80451	6.99549	6.66789	2274	1873	1439	2011	1871	1592	2011	1335
BB_0452	NC_001318.1	471771	472358	-	588	chromate transporter superfamily protein	-1.09292	-0.128183	0.442125	0.538239	6.18257	6.24601	6.22053	6.38524	5.79478	6.40854	6.16607	6.09528	1957	1380	1175	1866	1155	1670	1562	1239
BB_Q35	NC_000956.1	20844	21455	+	612	protein MlpJ (plasmid)	-1.0908	-0.125383	0.450688	0.545502	7.4191	7.25257	7.23161	7.31773	7.53074	6.99495	6.9753	7.15478	4800	2886	2465	3707	4005	2610	2849	2688
BB_0838	NC_001318.1	893129	896569	+	3441	hypothetical protein BB_0838	-1.09035	-0.124786	0.374794	0.467127	5.00341	5.07945	5.12718	5.13252	4.68805	5.13292	5.04018	4.9485	5058	3598	3223	4583	3139	4037	4189	3275
BB_D13	NC_001849.2	7785	8111	+	327	hypothetical protein BB_D13 (plasmid)	-1.09021	-0.124607	0.565528	0.655506	10.856	10.9473	10.8443	10.8666	11.3032	10.3917	10.3153	10.7859	27777	19968	16113	23182	29245	14689	15416	17797
BB_0559	NC_001318.1	571283	571852	+	570	PTS system glucose-specific transporter subunit IIA	-1.08975	-0.124	0.128255	0.190342	11.8381	11.8889	11.8486	11.8386	11.7352	11.7353	11.8024	11.6412	95638	66855	56340	79270	68773	64983	75330	56124
BB_0720	NC_001318.1	757836	759581	+	1746	threonine--tRNA ligase	-1.089	-0.12301	0.132551	0.196026	9.42216	9.48461	9.47228	9.45054	9.41585	9.30782	9.31379	9.29758	54896	38684	33239	46386	42208	37001	41113	33869
BB_0585	NC_001318.1	602374	603729	+	1356	UDP-N-acetylmuramoylalanine--D-glutamate ligase	-1.08835	-0.122143	0.204935	0.28564	8.23929	8.21339	8.26167	8.28018	8.21806	8.14483	8.03606	8.10183	18779	12447	11154	16006	14290	12833	13169	11483
BB_0552	NC_001318.1	562185	564167	+	1983	DNA ligase	-1.08633	-0.119467	0.256345	0.339995	6.76489	6.8312	6.92317	6.83869	6.79611	6.72251	6.69809	6.6639	9883	6983	6450	8618	7799	7002	7618	6198
BB_0263	NC_001318.1	276558	277064	+	507	signal peptidase I	-1.08533	-0.118129	0.364587	0.457094	7.96241	7.89613	7.87601	7.88803	8.00242	7.6786	7.68608	7.7602	5795	3735	3192	4560	4601	3473	3863	3388
BB_0383	NC_001318.1	393044	394063	-	1020	basic membrane protein A	-1.08518	-0.117935	0.276665	0.362745	10.6815	10.6605	10.6809	10.7002	10.3314	10.7302	10.67	10.4862	76771	51057	44879	64434	46510	57938	61488	45099
BB_0798	NC_001318.1	841834	842451	+	618	competence protein F	-1.08464	-0.117212	0.72136	0.791048	5.43389	5.46501	5.45028	5.5681	4.23638	5.86362	5.75195	5.07295	1224	844	724	1113	412	1203	1232	641
BB_0302	NC_001318.1	310559	311617	-	1059	lipid II flippase FtsW	-1.08379	-0.116092	0.326024	0.41747	7.30058	7.35781	7.4582	7.40144	7.10966	7.28858	7.39482	7.25034	7651	5372	4991	6798	5176	5536	6594	4970
BB_0753	NC_001318.1	796388	797122	-	735	hypothetical protein BB_0753	-1.08353	-0.115737	0.359043	0.452847	8.99402	8.99377	9.12201	9.07123	8.66425	9.00148	9.12301	8.8945	17175	11588	10976	15012	10553	12596	15163	10782
BB_0325	NC_001318.1	329643	330752	-	1110	hypothetical protein BB_0325	-1.08257	-0.114463	0.23134	0.313428	8.1356	8.17437	8.22317	8.23804	8.05688	8.09895	8.08747	8.07178	14306	9917	8890	12725	10461	10176	11171	9206
BB_0796	NC_001318.1	838547	839080	+	534	hypothetical protein BB_0796	-1.08177	-0.113391	0.258682	0.342014	8.87765	8.97584	8.99256	8.93284	8.83143	8.80082	8.89011	8.80339	11511	8315	7290	9909	8609	7963	9374	7354
BB_0647	NC_001318.1	685977	686507	-	531	oxidative stress regulator BosR	-1.08042	-0.111594	0.461406	0.555804	9.39811	9.44941	9.40887	9.38443	9.66036	9.0678	9.09489	9.29152	16419	11481	9674	13475	15207	9528	10743	10257
BB_0287	NC_001318.1	297038	297469	-	432	flagellar protein FlbA	-1.07939	-0.110214	0.594844	0.677153	4.86344	5.0937	4.85548	5.05227	4.22672	5.04606	5.08694	4.92741	576	456	335	544	286	477	543	405
BB_0013	NC_001318.1	12154	12753	+	600	hypothetical protein BB_0013	-1.07742	-0.107579	0.437777	0.533978	6.44777	6.54542	6.46457	6.46333	6.15317	6.47141	6.5021	6.33995	2400	1733	1420	2010	1511	1780	2012	1498
BB_0475	NC_001318.1	494150	494539	-	390	lipoprotein	-1.07666	-0.106561	0.596002	0.677153	5.80795	5.8154	5.95224	5.76677	6.12938	5.36715	5.40464	5.87638	1001	679	647	806	966	538	611	706
BB_P32	NC_000948.1	20766	21506	+	741	PF-32 protein (plasmid)	-1.07641	-0.106222	0.434858	0.531447	7.42534	7.53431	7.50565	7.55912	7.61811	7.26774	7.2294	7.45371	5837	4248	3609	5306	5152	3818	4114	4004
BB_0405	NC_001318.1	417102	417713	+	612	hypothetical protein BB_0405	-1.074	-0.102997	0.256074	0.339993	9.69813	9.76062	9.75816	9.74353	9.55638	9.63396	9.68684	9.6686	23298	16418	14204	19920	16308	16259	18663	15353
BB_N31	NC_000954.1	20275	20841	+	567	hypothetical protein BB_N31 (plasmid)	-1.07352	-0.102352	0.590169	0.673088	7.028	7.00172	6.86563	7.03798	7.29404	6.63952	6.57003	6.9116	3391	2247	1772	2829	3149	1890	1993	2104
BB_K47	NC_001855.1	29477	30463	-	987	hypothetical protein BB_K47 (plasmid)	-1.07293	-0.101552	0.204924	0.28564	10.0054	9.94711	9.94528	9.94153	9.8805	9.86063	9.85215	9.84061	46494	30132	26080	36852	32926	30683	33753	27896
BB_0332	NC_001318.1	340341	341261	+	921	peptide ABC transporter permease	-1.07183	-0.100075	0.237034	0.319768	10.4629	10.5178	10.4944	10.461	10.4961	10.3369	10.3631	10.3342	59575	41760	35609	49293	47076	39829	44882	36651
BB_0044	NC_001318.1	42480	42881	-	402	hypothetical protein BB_0044	-1.06886	-0.0960698	0.595673	0.677153	7.27394	7.44091	7.37636	7.35752	7.64324	6.95803	7.06256	7.30622	2851	2160	1790	2503	2844	1671	1988	1961
BB_0311	NC_001318.1	318277	319116	-	840	NAD kinase	-1.06799	-0.0949043	0.581768	0.667603	7.56648	7.53563	7.57242	7.5512	7.10242	7.69375	7.71896	7.22778	7297	4820	4285	5982	4085	5815	6548	3881
BB_0431	NC_001318.1	449419	450171	+	753	CobQ/CobB/MinD/ParA nucleotide binding domain-containing protein	-1.06664	-0.09308	0.443816	0.539256	7.10943	7.11457	7.18425	7.06833	7.11463	6.90822	7.00727	7.06788	4765	3227	2935	3837	3693	3024	3584	3114
BB_0217	NC_001318.1	221742	223178	+	1437	phosphate ABC transporter permease PstA	-1.06528	-0.0912318	0.426955	0.52382	6.37957	6.42257	6.31396	6.34461	6.35025	6.23341	6.25234	6.25933	5483	3812	3064	4434	4149	3615	4053	3393
BB_0306	NC_001318.1	314424	315314	-	891	rRNA small subunit methyltransferase H	-1.06485	-0.0906568	0.497315	0.590034	7.10986	7.10073	7.16799	7.15997	6.91115	7.16218	7.20622	6.86621	5640	3782	3434	4838	3795	4267	4868	3204
BB_B22	NC_001903.1	17966	19321	-	1356	guanine/xanthine permease (plasmid)	-1.06469	-0.0904368	0.425513	0.52256	11.0304	11.017	11.0427	11.0195	11.2098	10.8039	10.8633	10.832	129983	86905	76668	106885	113672	81055	93463	76196
BB_0786	NC_001318.1	823263	823811	+	549	50S ribosomal protein L25/general stress protein Ctc	-1.06455	-0.0902386	0.595701	0.677153	10.9326	11.0513	11.058	11.0042	11.3848	10.6877	10.6845	10.8078	49176	36031	31370	42818	51956	30277	33429	30335
BB_0708	NC_001318.1	744522	744845	+	324	hypothetical protein BB_0708	-1.06442	-0.0900615	0.643464	0.721963	4.90321	4.60128	4.83698	4.764	4.27017	4.64062	5.10039	4.62954	444	243	248	334	221	270	411	247
BB_A59	NC_001857.2	39873	40112	-	240	hypothetical protein BB_A59 (plasmid)	-1.06435	-0.0899726	0.491087	0.584296	15.5038	15.3961	15.3863	15.3689	15.5308	15.0859	15.1291	15.496	511065	320072	275488	385622	402099	279093	318220	341895
BB_E09	NC_001850.1	6898	7761	+	864	protein p23 (plasmid)	-1.06224	-0.0871089	0.516521	0.607105	6.01986	6.0326	5.8397	6.02699	5.82234	6.0326	5.80254	5.9125	2569	1749	1326	2139	1730	1891	1784	1604
BB_G21	NC_001852.1	16494	17684	-	1191	hypothetical protein (plasmid)	-1.06193	-0.0866825	0.575729	0.663457	1.62476	1.58131	1.5611	1.55925	1.62769	1.2879	1.43639	1.61198	168	110	94	133	130	97	119	112
BB_0329	NC_001318.1	336629	338215	+	1587	ABC transporter substrate-binding protein	-1.06098	-0.0854028	0.500613	0.592303	11.9413	11.8954	11.9827	11.9202	11.4941	11.946	12.0197	11.8851	286035	186979	172142	233538	162012	209366	243825	185031
BB_0382	NC_001318.1	391932	392957	-	1026	basic membrane protein B	-1.06001	-0.0840717	0.514988	0.606804	10.1289	10.0265	10.0457	10.0832	9.6829	10.1817	10.1469	9.88218	52651	33094	29065	42262	29846	39846	43039	29846
BB_0835	NC_001318.1	886470	888179	-	1710	phosphomannomutase	-1.05985	-0.0838588	0.488189	0.581947	5.18976	5.18002	5.16402	5.1955	5.02557	5.14433	5.12849	5.09311	2860	1917	1643	2379	1971	2022	2213	1799
BB_0312	NC_001318.1	319106	319636	-	531	purine-binding chemotaxis protein	-1.05889	-0.0825481	0.515774	0.606804	8.74378	8.88449	8.84009	8.77448	8.53426	8.82588	8.90988	8.61422	10432	7761	6522	8829	6967	8057	9450	6414
BB_0192	NC_001318.1	190187	190717	+	531	hypothetical protein BB_0192	-1.05783	-0.0811015	0.590288	0.673088	7.35114	7.30184	7.36997	7.49584	7.40644	7.39053	7.3851	6.97575	3973	2591	2354	3639	3188	2979	3284	2060
BB_0274	NC_001318.1	287910	288173	-	264	flagellar biosynthesis protein FliQ	-1.05743	-0.0805601	0.707343	0.779067	6.65505	6.66795	6.70106	6.55305	6.02222	6.65116	7.00685	6.39997	1219	830	736	941	607	887	1256	687
BB_Q33	NC_000956.1	19585	19938	+	354	hypothetical protein BB_Q33 (plasmid)	-1.05641	-0.0791704	0.697235	0.768606	7.47798	7.36615	7.32585	7.43144	6.71288	7.47659	7.58233	7.37168	2892	1806	1522	2320	1314	2108	2510	1807
BB_0678	NC_001318.1	716620	717771	+	1152	sugar ABC transporter permease	-1.05473	-0.0768784	0.492772	0.585747	8.67815	8.70045	8.76339	8.67529	8.46032	8.75058	8.76297	8.51161	21626	14821	13417	17882	14360	16591	18517	12960
BB_D0031	NC_001849.2	15718	15879	-	162	hypothetical protein BB_D0031 (plasmid)	-1.05461	-0.0767162	0.912918	0.939002	1.38046	1.86278	1.08215	1.40353	-0.816983	1.58404	2.07559	1.40471	19	18	9	16	3	16	25	13
BB_0038	NC_001318.1	36606	38123	-	1518	hypothetical protein BB_0038	-1.0544	-0.0764214	0.422473	0.519332	8.9375	8.95924	9.00341	8.99848	8.72685	8.97451	8.94805	8.93144	34109	23367	20880	29480	22762	25533	27740	22846
BB_t09	NC_001318.1	636481	636552	+	72	NA	-1.0496	-0.0698364	0.609959	0.691763	8.15621	8.03791	7.95906	8.06725	8.15287	7.80456	7.94012	8.03275	941	585	480	733	725	538	654	581
BB_0193	NC_001318.1	190719	191459	+	741	lipoprotein	-1.04947	-0.0696644	0.576049	0.663457	4.04438	3.91722	3.98828	3.99388	3.87679	3.86586	4.06931	3.84493	560	346	315	448	385	361	460	328
BB_0326	NC_001318.1	330803	333598	-	2796	hypothetical protein BB_0326	-1.04831	-0.0680691	0.471654	0.566525	10.0549	10.0306	10.057	10.0553	9.78338	10.0427	10.0457	10.0371	136307	90447	79831	112960	87202	98615	109345	90555
BB_0757	NC_001318.1	800476	801072	+	597	ATP-dependent Clp protease proteolytic subunit	-1.04686	-0.0660671	0.500159	0.592303	9.02247	9.01744	9.00664	9.04202	9.03027	8.88921	8.91333	8.98739	14228	9568	8230	11949	11047	9465	10650	9340
BB_O43	NC_000952.1	28885	29451	+	567	hypothetical protein BB_O43 (plasmid)	-1.04592	-0.0647725	0.661851	0.739817	5.52597	5.60626	5.44542	5.51175	5.15354	5.58527	5.48757	5.56988	1197	854	662	982	714	910	941	830
BB_0534	NC_001318.1	543049	543816	+	768	exodeoxyribonuclease III	-1.04566	-0.0644143	0.66562	0.742196	8.31038	8.25543	8.25315	8.33311	7.80802	8.32938	8.34319	8.34676	11173	7258	6280	9404	6091	8260	9228	7707
BB_O34	NC_000952.1	22088	22660	+	573	protein BdrM (plasmid)	-1.04406	-0.0622017	0.771126	0.829734	6.25768	6.31329	6.1822	6.21682	6.61026	5.87215	5.74401	6.32924	2009	1409	1115	1618	1981	1122	1136	1420
BB_0526	NC_001318.1	535704	537527	+	1824	hypothetical protein BB_0526	-1.044	-0.062128	0.525991	0.61651	8.08625	8.01828	8.13432	8.1639	8.151	8.01979	7.9485	8.03177	22718	14625	13736	19863	18349	15829	16671	14714
BB_0716	NC_001318.1	753292	754068	+	777	rod shape-determining protein MreC	-1.04217	-0.0595859	0.578153	0.664664	9.42219	9.45096	9.44889	9.44996	9.17771	9.45781	9.52109	9.35416	24430	16818	14554	20634	15925	18270	21123	15675
BB_0006	NC_001318.1	6309	7397	-	1089	membrane protein	-1.03951	-0.0559034	0.693562	0.766568	9.56406	9.54024	9.59843	9.56872	9.09746	9.66246	9.70603	9.50644	37778	25076	22626	31401	21112	29509	33654	24415
BB_F0040	NC_001851.2	17551	17805	-	255	hypothetical protein (plasmid)	-1.0393	-0.055616	0.904347	0.935253	1.85681	2.31424	1.05424	1.54597	1.30212	2.08755	1.98175	1.29004	42	39	14	28	22	36	37	19
BB_0378	NC_001318.1	387818	388480	-	663	hypothetical protein BB_0378	-1.0376	-0.0532487	0.653535	0.73261	7.69912	7.78972	7.86518	7.832	7.69233	7.80861	7.84115	7.62494	6314	4537	4143	5736	4853	4970	5625	4034
BB_0238	NC_001318.1	243943	244713	-	771	hypothetical protein BB_0238	-1.03734	-0.0528874	0.585859	0.670075	12.1012	12.1566	12.1926	12.169	12.245	11.9759	12.0005	12.1701	155249	108868	96727	134811	132457	103850	116890	109527
BB_D21	NC_001849.2	13339	14079	+	741	hypothetical protein BB_D21 (plasmid)	-1.03645	-0.0516508	0.639561	0.718223	8.35451	8.38031	8.36463	8.37813	8.47421	8.18588	8.28288	8.31299	11115	7636	6546	9361	9326	7215	8539	7264
BB_0403	NC_001318.1	415846	416478	-	633	hypothetical protein BB_0403	-1.03595	-0.0509506	0.677115	0.753014	7.54248	7.68235	7.76728	7.6692	7.67308	7.64011	7.66587	7.47739	5408	4021	3696	4892	4572	4222	4756	3477
BB_0039	NC_001318.1	38136	39638	-	1503	hypothetical protein BB_0039	-1.0357	-0.0506084	0.662313	0.739817	9.52539	9.64718	9.65223	9.61308	9.82902	9.45761	9.47991	9.4346	50761	37272	32414	44692	48382	35336	39710	32060
BB_0284	NC_001318.1	294785	295228	-	444	flagellar hook capping protein	-1.03462	-0.049102	0.751598	0.814285	9.82021	9.75284	9.78756	9.89235	9.30365	9.94305	9.89681	9.83117	18395	11847	10517	16022	9930	14614	15661	12467
BB_0743	NC_001318.1	785057	786754	+	1698	hypothetical protein BB_0743	-1.03317	-0.0470791	0.690635	0.766021	8.4277	8.39579	8.42025	8.44995	8.08433	8.50914	8.47121	8.40387	26796	17687	15590	22546	16310	20686	22296	17728
BB_t04	NC_001318.1	443623	443696	+	74	NA	-1.03296	-0.0467776	0.853346	0.893037	5.21917	5.84141	5.47465	5.35843	5.88017	5.6027	5.09014	5.00448	126	131	88	115	154	120	93	73
BB_0307	NC_001318.1	315307	316143	-	837	hypothetical protein BB_0307	-1.03272	-0.0464479	0.757687	0.817368	7.90361	7.79782	7.88017	7.93382	7.44404	8.03942	7.91379	7.86984	9185	5760	5285	7771	5158	7363	7468	6035
BB_0619	NC_001318.1	645719	646681	+	963	DHH family protein	-1.03259	-0.046267	0.752604	0.814674	8.84362	8.92041	8.94144	8.90003	9.20779	8.64172	8.65321	8.84402	20275	14430	12689	17468	20153	12861	14345	13641
BB_G17	NC_001852.1	13508	14341	-	834	hypothetical protein (plasmid)	-1.03215	-0.0456596	0.723827	0.791991	3.72475	3.60213	3.7853	3.6271	3.56881	3.80299	3.61185	3.56481	505	313	308	391	350	389	377	304
BB_0682	NC_001318.1	723063	724130	-	1068	tRNA-specific 2-thiouridylase MnmA	-1.0318	-0.0451574	0.720349	0.790627	8.31469	8.32542	8.31836	8.2896	8.50965	8.0889	8.11456	8.31387	15584	10595	9137	12689	13776	9723	10952	10476
BB_0277	NC_001318.1	289576	289917	-	342	flagellar motor switch protein FliN	-1.03036	-0.0431467	0.735845	0.802371	11.1714	11.2018	11.1818	11.1855	10.8017	11.2911	11.3047	11.1157	36148	24914	21294	30244	21605	28656	32009	23394
BB_A69	NC_001857.2	47476	48267	-	792	putative surface protein (plasmid)	-1.03003	-0.0426825	0.756477	0.817343	10.2672	10.1478	10.0287	10.1323	10.3825	9.91333	9.87469	10.1845	44731	27787	22173	33752	37416	25537	27511	28410
BB_0037	NC_001318.1	35857	36609	-	753	1-acyl-sn-glycerol-3-phosphate acyltransferase	-1.02969	-0.0422078	0.724431	0.791991	9.07566	9.10743	9.10811	9.10253	8.83193	9.18903	9.21245	8.95661	18620	12845	11137	15717	12144	14696	16528	11532
BB_0222	NC_001318.1	227814	228521	-	708	6-phosphogluconolactonase	-1.02775	-0.0394954	0.745231	0.808778	7.35347	7.43164	7.48701	7.47213	7.38774	7.33459	7.54352	7.31169	5306	3780	3404	4773	4196	3821	4887	3467
BB_0152	NC_001318.1	152206	153012	+	807	glucosamine-6-phosphate deaminase	-1.02769	-0.0394097	0.80407	0.860772	7.94254	8.00855	7.98115	8.00107	8.29914	7.68844	7.73272	7.97231	9098	6427	5465	7850	8996	5566	6351	6247
BB_0273	NC_001318.1	287089	287877	-	789	flagellar biosynthetic protein FliR	-1.0274	-0.0389987	0.884171	0.919188	5.38338	5.31626	5.53161	5.4026	4.50776	5.56994	5.82353	5.27424	1509	972	978	1267	635	1253	1653	941
BB_0292	NC_001318.1	302504	302839	-	336	flagellar hook-basal body protein FliE	-1.02675	-0.0380882	0.724735	0.791991	11.2436	11.3566	11.3501	11.2979	11.4915	11.1959	11.2622	11.1217	37337	27248	23508	32120	34239	26356	30535	23078
BB_0671	NC_001318.1	710686	711171	+	486	chemotaxis protein CheX	-1.02644	-0.0376531	0.842038	0.885616	9.55956	9.57566	9.63114	9.54636	9.00012	9.77494	9.84476	9.39201	16807	11469	10329	13798	8807	14237	16535	10065
BB_0108	NC_001318.1	105884	106894	-	1011	basic membrane protein	-1.0254	-0.0361875	0.815576	0.870131	9.92045	10.0432	10.0121	9.98934	10.3532	9.72288	9.71273	9.93682	44900	32990	27981	39020	46803	28567	31389	30545
BB_0638	NC_001318.1	676472	677860	+	1389	Na+/H+ antiporter	-1.02522	-0.0359346	0.819226	0.872549	9.09489	9.04647	9.11423	9.09218	8.65618	9.30235	9.27164	8.87382	34808	22714	20631	28785	19832	29324	31765	20086
BB_Q44	NC_000956.1	28299	28724	+	426	protein BppB (plasmid)	-1.02504	-0.0356743	0.909221	0.937495	2.34701	2.23965	2.0164	2.8206	2.1573	2.3818	2.29337	2.59284	99	62	46	114	67	74	77	79
BB_0016	NC_001318.1	15345	15716	-	372	GlpE protein	-1.025	-0.0356216	0.836124	0.883822	8.43573	8.68566	8.77683	8.58396	8.95157	8.48774	8.53803	8.30283	5903	4737	4373	5420	6518	4465	5116	3621
BB_0134	NC_001318.1	131298	132425	+	1128	hypothetical protein BB_0134	-1.0247	-0.0351991	0.771972	0.829936	6.77444	6.8033	6.78638	6.78865	6.9152	6.74733	6.63922	6.69525	5659	3896	3337	4735	4818	4052	4160	3603
BB_0598	NC_001318.1	621045	621953	-	909	UDP-N-acetylenolpyruvoylglucosamine reductase	-1.02251	-0.032115	0.833439	0.882465	5.96945	5.996	6.00827	5.912	5.62736	6.07933	6.10327	5.90001	2610	1794	1568	2078	1590	2055	2312	1673
BB_Q22	NC_000956.1	12437	13732	+	1296	hypothetical protein BB_Q22 (plasmid)	-1.02035	-0.0290692	0.895522	0.927926	1.19868	1.33653	0.973212	1.22803	1.23889	0.870688	1.20131	1.31246	136	101	68	115	108	79	110	99
BB_0384	NC_001318.1	394105	395166	-	1062	basic membrane protein C	-1.02002	-0.0285946	0.78032	0.837482	8.70898	8.77483	8.8153	8.75836	8.59506	8.82263	8.83426	8.67907	20367	14386	12822	17462	14534	16078	17935	13418
BB_0623	NC_001318.1	650413	653790	-	3378	transcription-repair coupling factor	-1.01951	-0.0278795	0.82702	0.880024	5.09422	5.1033	5.06333	5.10105	5.17974	4.92704	4.94435	5.17936	5288	3591	3027	4402	4333	3436	3848	3773
BB_0291	NC_001318.1	300780	302489	-	1710	flagellar MS-ring protein FliF	-1.01859	-0.0265709	0.737877	0.803566	10.5275	10.5729	10.5736	10.5327	10.4762	10.5243	10.5857	10.5126	115670	80552	69846	96185	86207	84212	97231	77005
BB_0472	NC_001318.1	490644	491927	+	1284	UDP-N-acetylglucosamine 1-carboxyvinyltransferase	-1.01724	-0.0246576	0.889019	0.923466	7.97751	7.94052	8.07534	8.00889	7.45949	8.20373	8.20799	7.91341	14831	9755	9282	12558	7998	12658	14048	9542
BB_0669	NC_001318.1	706673	709267	+	2595	chemotaxis protein CheA	-1.01683	-0.0240762	0.882383	0.918845	9.15655	9.11182	9.11396	9.14983	8.57228	9.31186	9.28092	9.15645	67870	44402	38537	55970	34958	55147	59728	45647
BB_0831	NC_001318.1	879315	880250	+	936	xylose operon regulatory protein	-1.01677	-0.0239993	0.851462	0.891805	9.36915	9.42904	9.45765	9.41723	9.69976	9.23132	9.25106	9.34491	28367	19954	17639	24299	27548	18811	21102	18762
BB_E16	NC_001850.1	9567	10187	-	621	hypothetical protein (plasmid)	-1.0167	-0.0238896	0.9213	0.943471	8.50177	8.59087	8.5379	8.49008	9.11414	8.03179	8.10249	8.50889	10316	7405	6186	8478	12179	5434	6315	6973
BB_0218	NC_001318.1	223179	223961	+	783	phosphate ABC transporter ATP-binding protein	-1.01639	-0.0234585	0.854847	0.893865	6.30655	6.57532	6.49297	6.50125	6.44853	6.4375	6.42379	6.48383	2840	2309	1890	2693	2420	2269	2487	2160
BB_0841	NC_001318.1	899499	900731	+	1233	arginine deiminase	-1.01598	-0.022877	0.892624	0.926447	7.87814	7.96881	7.94618	7.95549	8.26806	7.62934	7.61268	8.0401	13294	9553	8150	11621	13452	8163	8929	10004
BB_0713	NC_001318.1	750031	750789	+	759	hypothetical protein BB_0713	-1.0158	-0.0226222	0.832341	0.88244	8.47561	8.55609	8.55748	8.54404	8.34893	8.53643	8.58994	8.5569	12382	8835	7664	10757	8758	9423	10821	8811
BB_0245	NC_001318.1	250657	251211	-	555	hypothetical protein BB_0245	-1.0138	-0.0197767	0.867852	0.905209	10.719	10.6696	10.751	10.7283	10.3764	10.7838	10.7871	10.8003	42872	27957	25635	35749	26109	32717	36286	30507
BB_0345	NC_001318.1	353440	354636	-	1197	hypothetical protein BB_0345	-1.01365	-0.0195539	0.840592	0.885616	8.56203	8.67426	8.74567	8.69476	8.60859	8.68859	8.72195	8.58061	20733	15123	13771	18833	16536	16514	18701	14126
BB_J45	NC_001856.1	32498	33220	+	723	lipoprotein (plasmid)	-1.01309	-0.0187612	0.928271	0.949369	4.77361	4.71245	4.53486	4.67083	4.1563	5.03795	4.73878	4.55866	906	586	449	699	456	794	714	525
BB_0352	NC_001318.1	361188	362321	+	1134	hypothetical protein BB_0352	-1.01157	-0.0166017	0.915419	0.940039	5.72261	5.86654	5.82769	5.80974	6.09597	5.57634	5.70336	5.73379	2744	2046	1726	2415	2745	1809	2186	1860
BB_K24	NC_001855.1	16275	16886	+	612	PF-49 protein (plasmid)	-1.01013	-0.0145467	0.910104	0.937638	5.13611	5.27964	5.13203	5.16423	5.28118	5.09875	5.08251	5.18698	986	735	575	833	842	701	767	687
BB_K41	NC_001855.1	25813	26358	-	546	hypothetical protein BB_K41 (plasmid)	-1.01006	-0.0144437	0.942699	0.961782	3.4858	3.76912	3.5733	3.69377	3.9481	3.58599	3.1892	3.6564	280	230	174	268	298	219	184	212
BB_O10	NC_000952.1	6153	6722	+	570	hypothetical protein BB_O10 (plasmid)	-1.01001	-0.0143673	0.955035	0.970439	3.2372	3.44681	2.66947	3.22431	3.02543	3.28081	3.14272	3.18884	246	192	97	202	164	185	186	160
BB_0654	NC_001318.1	693554	694696	+	1143	hypothetical protein BB_0654	-1.00964	-0.0138396	0.898108	0.92984	7.98771	8.04238	8.14392	8.13499	8.01102	8.09639	8.1875	7.95326	13296	9319	8665	12200	10435	10460	12329	8732
BB_S29	NC_000949.1	17089	17697	+	609	protein BdrF (plasmid)	-1.00913	-0.0131153	0.968123	0.979748	7.63121	7.69478	7.58325	7.67699	8.37998	6.92251	6.94286	7.76245	5533	3902	3130	4732	7180	2470	2772	4076
BB_0843	NC_001318.1	901834	903258	+	1425	arginine-ornithine antiporter	-1.00852	-0.0122326	0.907644	0.937346	10.016	10.0019	10.1226	10.0783	9.80081	10.1547	10.1369	10.0538	67618	45188	42578	58498	44983	54316	59366	46690
BB_0246	NC_001318.1	251212	252237	-	1026	M23 peptidase domain-containing protein	-1.00752	-0.010806	0.90482	0.935253	10.5841	10.5571	10.6519	10.6333	10.5103	10.6768	10.694	10.4922	72182	47806	44245	61876	52963	56158	62886	45553
BB_0564	NC_001318.1	576582	577187	-	606	hypothetical protein BB_0564	-1.00739	-0.0106215	0.921756	0.943471	8.04328	8.14583	8.10801	8.06762	8.15878	8.01296	8.07973	8.06866	7326	5308	4481	6173	6129	5234	6066	5015
BB_0181	NC_001318.1	183392	185275	+	1884	flagellar hook-associated protein FlgK	-1.00684	-0.00983702	0.945062	0.963413	10.4418	10.4259	10.4064	10.4232	10.7422	10.1553	10.1891	10.4907	120094	80152	68533	98228	114207	71841	81379	83563
BB_0172	NC_001318.1	174098	174970	-	873	von Willebrand factor type A domain-containing protein	-1.00683	-0.00981473	0.950294	0.967181	7.8364	7.77708	7.85208	7.90065	7.44005	8.08131	7.95591	7.77424	9144	5922	5406	7921	5365	7906	8020	5891
BB_0738	NC_001318.1	778758	781385	+	2628	valine--tRNA ligase	-1.00596	-0.00857803	0.912589	0.939002	9.34717	9.31617	9.31186	9.32411	9.25223	9.35518	9.34838	9.30717	78442	51809	44765	63960	56718	57551	63383	51318
BB_0062	NC_001318.1	57259	57975	+	717	rRNA small subunit methyltransferase E	-1.00569	-0.00818927	0.971989	0.979765	4.47019	4.71954	4.67583	4.46502	5.01807	4.15207	4.19609	4.75844	728	584	491	601	822	426	486	598
BB_A65	NC_001857.2	43685	44533	-	849	lipoprotein (plasmid)	-1.00457	-0.00657438	0.992822	0.9944	9.50577	9.47197	9.16798	9.36298	5.18393	9.90769	9.96858	9.36603	28286	18646	13089	21227	1092	27268	31474	17269
BB_0012	NC_001318.1	11421	12161	+	741	tRNA pseudouridine synthase A	-1.00263	-0.00378681	0.975385	0.980834	7.08396	7.20329	7.163	7.11537	7.05996	7.17448	7.25925	7.04827	4607	3377	2846	3901	3499	3579	4200	3023
BB_0219	NC_001318.1	223964	224785	-	822	metal cation transporter permease	-1.00253	-0.00364558	0.971727	0.979765	9.86135	9.76429	9.84751	9.87381	9.65926	9.97266	9.90162	9.78183	35041	22108	20297	29284	23523	27617	29091	22305
BB_0170	NC_001318.1	171532	173535	-	2004	hypothetical protein BB_0170	-1.00201	-0.00289426	0.974752	0.980834	8.81779	8.83516	8.91403	8.85348	8.778	8.92262	8.94698	8.75282	41444	28306	25909	35197	31134	32517	36594	26648
BB_0691	NC_001318.1	731794	733803	+	2010	elongation factor G	-1.00175	-0.00251935	0.977	0.981675	12.5666	12.5205	12.5295	12.5533	12.655	12.4512	12.4903	12.5555	558823	365246	318503	458739	458798	376366	427928	372991
BB_0275	NC_001318.1	288182	288946	-	765	flagellar biosynthesis protein FliP	-1.00151	-0.00218304	0.98883	0.99119	8.74883	8.82615	8.86623	8.81685	8.45109	8.97301	9.08288	8.65871	15082	10738	9568	13099	9475	12854	15349	9530
BB_0232	NC_001318.1	237630	237956	-	327	DNA-binding protein HU	-1.00127	-0.00183475	0.987114	0.990258	10.8815	10.8769	11.0122	11.0108	10.7198	11.0843	10.9207	11.0291	28271	19017	18102	25620	19517	23740	23453	21064
BB_0073	NC_001318.1	69566	70126	+	561	hypothetical protein BB_0073	-1.00025	-0.000354862	0.997879	0.99812	5.94355	6.00755	6.06148	5.97111	5.87997	5.93573	6.17738	5.97165	1582	1116	1004	1336	1169	1148	1502	1085
BB_Q34	NC_000956.1	20043	20738	+	696	protein BdrW protein (plasmid)	1.0005	0.000718552	0.99812	0.99812	7.73623	7.79733	7.65286	7.69501	8.36322	7.19043	7.11559	7.8489	6801	4788	3754	5476	8111	3399	3571	4946
BB_0091	NC_001318.1	87377	89203	-	1827	V-type ATP synthase subunit I	1.00178	0.00256315	0.979247	0.983148	10.3838	10.4129	10.4647	10.4588	10.2392	10.4968	10.5606	10.4156	111874	77029	69197	97632	78150	88270	102093	76924
BB_0368	NC_001318.1	375961	377019	-	1059	glycerol-3-phosphate dehydrogenase	1.00249	0.00359021	0.975305	0.980834	8.60277	8.59019	8.60481	8.64322	8.39256	8.76371	8.71689	8.55353	18868	12622	11050	16077	12595	15391	16487	12265
BB_0036	NC_001318.1	34037	35836	-	1800	DNA topoisomerase IV subunit B	1.00454	0.0065286	0.958504	0.972395	10.3367	10.3268	10.2994	10.3135	9.98508	10.4852	10.4776	10.3	106680	71495	60794	86973	64562	86270	94965	69949
BB_0767	NC_001318.1	808461	809552	-	1092	UDP-N-acetylglucosamine--N-acetylmuramyl-(pentapeptide) pyrophosphoryl-undecaprenol N-acetylglucosamine transferase	1.00477	0.00686771	0.958331	0.972395	6.77671	6.68305	6.73155	6.75912	6.54638	6.87511	6.85223	6.68154	5487	3470	3110	4491	3612	4286	4668	3455
BB_G08	NC_001852.1	5911	6678	+	768	stage 0 sporulation protein SpoOJ (plasmid)	1.00484	0.00696044	0.961429	0.974578	7.52624	7.53896	7.40316	7.45827	7.75249	7.27967	7.36187	7.51899	6488	4417	3484	5128	5861	3990	4674	4342
BB_0349	NC_001318.1	358458	359198	+	741	hypothetical protein BB_0349	1.00503	0.0072349	0.952568	0.968714	7.57654	7.60295	7.61789	7.50708	7.68941	7.41795	7.57786	7.63622	6482	4455	3901	5118	5413	4237	5238	4544
BB_A40	NC_001857.2	27390	27998	+	609	hypothetical protein BB_A40 (plasmid)	1.00727	0.0104441	0.96669	0.979123	7.98341	7.97574	7.86989	7.91763	8.58649	7.51364	7.53298	7.87836	7063	4741	3818	5591	8285	3721	4173	4417
BB_0764	NC_001318.1	805775	806923	-	1149	sensory transduction histidine kinase	1.00858	0.0123232	0.934173	0.953856	5.13186	5.10294	5.13109	5.16685	4.837	5.23928	5.20418	5.26319	1846	1221	1079	1567	1162	1451	1567	1360
BB_0432	NC_001318.1	450174	450887	+	714	hypothetical protein BB_0432	1.00931	0.0133755	0.91671	0.940598	6.04816	5.98253	5.95386	6.04515	6.14016	6.00684	5.98757	5.94426	2165	1396	1186	1790	1782	1535	1676	1355
BB_0655	NC_001318.1	694693	695523	-	831	heat shock protein	1.00962	0.0138089	0.94984	0.967181	6.99482	7.03063	7.06109	6.99155	7.51628	6.60894	6.66876	7.14607	4857	3360	2974	4015	5384	2712	3128	3628
BB_0616	NC_001318.1	643295	644650	-	1356	integral membrane protein	1.00966	0.013872	0.908333	0.937346	7.96244	7.92786	7.88502	7.93442	8.15016	7.79375	7.78987	8.00062	15500	10212	8591	12595	13633	10061	11103	10705
BB_0202	NC_001318.1	202850	204088	+	1239	hemolysin	1.01008	0.0144673	0.932663	0.953087	9.29019	9.26954	9.15236	9.21551	9.66359	8.96296	8.94553	9.29457	35550	23649	18896	27968	35563	20674	22602	23984
BB_O30	NC_000952.1	19117	20214	+	1098	hypothetical protein BB_O30 (plasmid)	1.01035	0.0148499	0.968862	0.979748	5.33228	5.44398	5.36426	5.19316	6.25325	4.65071	4.5218	5.28126	2027	1478	1212	1525	2964	922	933	1316
BB_Q54	NC_000956.1	36389	37135	+	747	hypothetical protein BB_Q54 (plasmid)	1.01162	0.0166729	0.96969	0.979765	0.639472	0.763634	0.772168	1.15752	0.982972	1.0645	0.74323	0.613157	53	39	34	63	52	52	46	35
BB_0031	NC_001318.1	28492	29472	-	981	signal peptidase I	1.01203	0.0172588	0.863447	0.902108	8.71483	8.70501	8.69176	8.7266	8.86197	8.67079	8.61883	8.74432	18890	12661	10872	15779	16154	13368	14269	12968
BB_O09	NC_000952.1	5767	6156	+	390	hypothetical protein BB_O09 (plasmid)	1.01225	0.0175708	0.971429	0.979765	2.01676	2.29573	1.75139	1.84697	2.10198	1.97425	1.96317	2.00401	72	59	35	53	59	51	56	48
BB_0226	NC_001318.1	230214	231491	-	1278	serine--tRNA ligase	1.01279	0.0183378	0.841436	0.885616	9.79638	9.75506	9.77106	9.77594	9.92456	9.69401	9.70479	9.83598	52081	34153	29928	42543	43956	35396	39461	36005
BB_0471	NC_001318.1	489733	490554	+	822	hypothetical protein BB_0471	1.01334	0.0191235	0.918343	0.941507	8.31633	8.34047	8.4913	8.4101	7.87919	8.65612	8.66206	8.30778	12008	8240	7928	10617	6849	11088	12320	8029
BB_0811	NC_001318.1	857506	858915	+	1410	hypothetical protein BB_0811	1.01375	0.0196976	0.830311	0.881375	8.03733	8.02725	8.07974	8.10897	8.0801	8.09119	8.07119	8.091	16976	11376	10224	14781	13504	12857	14031	11851
BB_A20	NC_001857.2	13555	14307	+	753	PF-32 protein (plasmid)	1.01408	0.0201666	0.913741	0.939082	9.22976	9.12129	9.10629	9.2097	9.54698	8.87215	8.79335	9.3938	20719	12969	11123	16929	19935	11798	12361	15614
BB_0176	NC_001318.1	177868	178860	-	993	ATPase	1.01414	0.0202547	0.840768	0.885616	10.7073	10.6985	10.7199	10.7376	10.5084	10.829	10.8508	10.7315	76085	51034	44886	64378	51192	60402	67853	52042
BB_0744	NC_001318.1	786860	788962	+	2103	p83/100 antigen	1.01424	0.0203937	0.841361	0.885616	11.1397	11.1817	11.1327	11.1528	11.3603	11.0538	11.0381	11.2124	217453	151074	126552	181803	195678	149489	163623	153822
BB_0248	NC_001318.1	253159	254931	+	1773	oligoendopeptidase F	1.01479	0.0211833	0.807099	0.862548	8.83057	8.84925	8.87547	8.82485	8.8706	8.76281	8.88331	8.94287	36993	25289	22318	30528	29371	25752	30978	26896
BB_0770	NC_001318.1	811507	812388	-	882	divergent polysaccharide deacetylase superfamily protein	1.01499	0.0214595	0.827906	0.880024	8.1439	8.13541	8.14428	8.19029	8.17253	8.18974	8.11718	8.2192	11433	7670	6688	9782	9006	8611	9061	8102
BB_L25	NC_000953.1	15759	16094	+	336	hypothetical protein BB_L25 (plasmid)	1.01638	0.0234331	0.894918	0.927926	5.85021	5.82779	5.83256	5.63334	6.16328	5.52753	5.63841	5.83497	888	590	513	633	852	518	619	591
BB_0014	NC_001318.1	12746	14728	+	1983	primosomal protein N	1.01823	0.0260625	0.880319	0.917454	5.92386	5.93005	5.95463	5.91025	5.47073	6.14926	6.13243	5.97286	5517	3739	3296	4528	3112	4706	5147	3839
BB_Q29	NC_000956.1	17823	18638	+	816	hypothetical protein BB_Q29 (plasmid)	1.01851	0.0264581	0.849821	0.891805	5.65804	5.50272	5.58964	5.60236	5.49482	5.47103	5.70893	5.76645	1888	1144	1053	1505	1302	1210	1579	1369
BB_0632	NC_001318.1	663179	665011	-	1833	exodeoxyribonuclease V subunit alpha	1.02033	0.0290324	0.883361	0.919104	3.29466	3.31256	3.4319	3.53052	2.84234	3.57658	3.57322	3.57896	824	563	530	804	465	731	807	675
BB_H06	NC_001853.1	2260	2970	-	711	complement regulator-acquiring surface protein (plasmid)	1.02043	0.0291802	0.82834	0.880024	8.75362	8.76593	8.66354	8.79304	8.44795	8.93587	8.76847	8.8952	14064	9572	7727	11975	8787	11643	11472	10435
BB_0199	NC_001318.1	197686	199950	+	2265	hypothetical protein BB_0199	1.02096	0.0299223	0.835381	0.883778	3.99082	4.02859	4.21857	4.25954	4.31383	4.07476	4.12501	4.10832	1650	1143	1130	1647	1594	1276	1462	1204
BB_0809	NC_001318.1	854869	855996	+	1128	queuine tRNA-ribosyltransferase	1.02149	0.0306714	0.805114	0.861158	7.71732	7.73347	7.79582	7.81053	7.53173	7.92383	7.87978	7.81539	10879	7424	6718	9615	7387	9159	9830	7832
BB_0422	NC_001318.1	442688	443248	-	561	3-methyladenine DNA glycosylase	1.02182	0.0311409	0.769642	0.828845	8.25481	8.3264	8.37367	8.36319	8.42294	8.37675	8.3256	8.31734	7853	5569	4987	7014	6814	6235	6659	5516
BB_0007	NC_001318.1	7458	8315	-	858	hypothetical protein BB_0007	1.02467	0.0351642	0.758816	0.817885	9.93686	9.9611	9.91607	9.94479	9.68233	10.1072	10.0683	10.0046	38541	26449	22217	32108	24949	31645	34083	27170
BB_0004	NC_001318.1	3419	5188	+	1770	phosphoglucomutase	1.02498	0.03559	0.746404	0.809354	6.30849	6.38035	6.28146	6.29009	6.30828	6.35012	6.32495	6.41916	6429	4560	3690	5259	4964	4828	5250	4669
BB_0350	NC_001318.1	359217	359495	-	279	50S ribosomal protein L28	1.02572	0.036643	0.799525	0.856911	7.87436	7.86401	7.84575	7.8358	8.12692	7.81253	7.68222	7.90839	3000	2010	1720	2420	2760	2097	2120	2066
BB_0662	NC_001318.1	701395	701805	+	411	hypothetical protein BB_0662	1.02826	0.0402088	0.756567	0.817343	8.6863	8.78275	8.8837	8.75735	9.05264	8.69669	8.72869	8.77064	7759	5598	5203	6753	7724	5702	6451	5533
BB_0173	NC_001318.1	175081	176082	-	1002	hypothetical protein BB_0173	1.02849	0.0405281	0.739671	0.804462	7.69085	7.63017	7.71054	7.73014	7.49299	7.84627	7.74933	7.81162	9488	6139	5625	8078	6388	7710	7977	6939
BB_0221	NC_001318.1	226610	227827	-	1218	flagellar motor switch protein	1.02859	0.0406646	0.65827	0.737262	8.30485	8.2972	8.2494	8.28918	8.27376	8.33827	8.35437	8.33635	17652	11849	9934	14467	13341	13181	14749	12135
BB_0747	NC_001318.1	790807	791787	-	981	oligopeptide ABC transporter permease	1.02872	0.0408487	0.744399	0.808571	6.26324	6.41296	6.29057	6.35983	6.38431	6.39693	6.43396	6.27405	3453	2585	2058	3059	2900	2764	3138	2340
BB_0229	NC_001318.1	235289	235534	-	246	50S ribosomal protein L31	1.02989	0.0424951	0.696782	0.768606	10.6303	10.6092	10.6395	10.6304	10.8302	10.5632	10.5284	10.7365	17869	11884	10517	14806	15850	12445	13443	12937
BB_0095	NC_001318.1	92878	93423	-	546	hypothetical protein BB_0095	1.03068	0.0435922	0.692671	0.766568	9.1064	9.0599	9.06322	9.11585	9.05641	9.21798	9.25289	8.97533	13792	9012	7828	11502	10288	10872	12325	8471
BB_P35	NC_000948.1	23231	24556	+	1326	BppA (plasmid)	1.03209	0.0455667	0.851145	0.891805	3.81167	3.92342	3.95506	3.86037	3.24283	4.2476	4.29074	3.71086	853	622	551	731	444	842	960	535
BB_0821	NC_001318.1	866681	867601	+	921	tRNA dimethylallyltransferase	1.03224	0.0457747	0.620631	0.699662	9.55895	9.62398	9.58393	9.67797	9.52836	9.73734	9.67823	9.67869	31837	22475	18944	28646	24070	26286	27919	23267
BB_0175	NC_001318.1	176978	177853	-	876	hypothetical protein BB_0175	1.03226	0.0457999	0.713824	0.784148	9.51196	9.47302	9.49574	9.50274	9.23296	9.66918	9.71493	9.50191	29311	19253	16950	24130	18655	23848	27239	19578
BB_0830	NC_001318.1	876492	879281	+	2790	exonuclease SbcC	1.03278	0.0465324	0.709477	0.780734	6.80367	6.8296	6.89703	6.84944	6.62962	7.00385	7.05344	6.84328	14284	9814	8912	12216	9777	11973	13712	9875
BB_L37	NC_000953.1	24744	25169	+	426	BppB (plasmid)	1.03288	0.0466775	0.850923	0.891805	2.49854	1.8108	2.57835	2.29302	2.24065	2.28121	2.7933	2.04582	110	46	68	79	71	69	109	54
BB_0839	NC_001318.1	897096	897695	-	600	hypothetical protein BB_0839	1.03322	0.0471514	0.680757	0.755765	7.74362	7.67234	7.58431	7.64189	7.65411	7.6894	7.72786	7.76254	5893	3785	3086	4550	4277	4141	4706	4016
BB_O11	NC_000952.1	6703	7815	+	1113	hypothetical protein BB_O11 (plasmid)	1.03328	0.0472356	0.72366	0.791991	2.44799	2.41221	2.39767	2.23008	2.55978	2.39124	2.33836	2.38509	278	183	157	198	232	195	208	179
BB_R28	NC_000950.1	17103	17525	+	423	lipoprotein (plasmid)	1.03361	0.0476903	0.832715	0.88244	7.69077	7.71319	7.58923	7.64787	8.254	7.33977	7.3363	7.69995	4005	2745	2183	3221	4570	2291	2529	2711
BB_0103	NC_001318.1	100746	101339	-	594	hypothetical protein BB_0103	1.03366	0.0477573	0.663569	0.740564	8.12738	8.21012	8.2161	8.19077	8.33219	8.17997	8.14638	8.27078	7612	5440	4734	6590	6775	5760	6227	5655
BB_0272	NC_001318.1	285971	287089	-	1119	flagellar biosynthesis protein FlhB	1.03436	0.0487384	0.582563	0.667614	10.5215	10.6128	10.5458	10.5917	10.4766	10.7154	10.6218	10.6444	75382	54191	44834	65567	56430	62910	65239	55212
BB_A41	NC_001857.2	28014	28931	+	918	hypothetical protein BB_A41 (plasmid)	1.03553	0.0503683	0.84142	0.885616	7.93282	7.94871	7.89269	7.83667	8.57012	7.46203	7.48507	8.00079	10280	7014	5847	7968	12348	5412	6085	7248
BB_0239	NC_001318.1	244777	245382	-	606	deoxyguanosine/deoxyadenosine kinase	1.03798	0.0537753	0.612374	0.692815	8.8805	8.83744	8.87376	8.89144	8.76049	8.94839	8.95961	9.01783	13089	8573	7619	10927	9301	10010	11163	9683
BB_0371	NC_001318.1	380555	381892	-	1338	glycine--tRNA ligase	1.03818	0.0540532	0.56238	0.653087	9.16214	9.17127	9.19919	9.15445	9.06237	9.26849	9.30972	9.25078	35130	23857	21079	28951	25316	27592	31417	25126
BB_0060	NC_001318.1	56281	56748	-	468	endoribonuclease	1.03824	0.0541428	0.573748	0.663232	9.67691	9.77492	9.75831	9.80246	9.89656	9.7941	9.74473	9.79235	17556	12680	10863	15868	15787	13893	14856	12792
BB_0283	NC_001318.1	293452	294780	-	1329	flagellar hook protein FlgE	1.03959	0.0560213	0.511596	0.604701	10.4078	10.3927	10.4179	10.4074	10.3609	10.5392	10.537	10.4041	82740	55256	48729	68536	61853	66127	73063	55512
BB_R45	NC_000950.1	28947	30299	+	1353	phage terminase large subunit (plasmid)	1.03988	0.0564142	0.843708	0.886632	4.61675	4.49144	4.41612	4.48227	3.54587	4.88763	4.90825	4.52651	1521	941	774	1148	559	1339	1503	961
BB_0323	NC_001318.1	328032	329165	+	1134	hypothetical protein BB_0323	1.04144	0.058585	0.479762	0.573757	12.2781	12.2563	12.1865	12.2296	12.2234	12.2775	12.3323	12.3498	258124	171578	141668	206792	191926	188261	216372	182462
BB_0145	NC_001318.1	145471	146370	-	900	glycine/betaine ABC transporter permease	1.04154	0.0587196	0.589335	0.673088	8.86541	8.87631	8.96331	8.93251	9.16688	8.85804	8.91948	8.90966	19237	13080	12040	16697	18308	13964	16124	13342
BB_0728	NC_001318.1	766733	768064	-	1332	CoA-disulfide reductase	1.04189	0.0592064	0.669343	0.745687	8.35903	8.51398	8.44532	8.47179	8.12782	8.64123	8.64973	8.55233	20043	15059	12444	17956	13186	17783	19794	15414
BB_0054	NC_001318.1	50112	50474	-	363	protein-export membrane protein SecG	1.04264	0.0602466	0.696019	0.768606	8.86342	8.74336	8.87762	8.88232	8.5401	9.15035	9.00534	8.84716	7748	4811	4576	6504	4782	6897	6902	5153
BB_0672	NC_001318.1	711211	711651	+	441	chemotaxis protein CheY	1.04281	0.0604801	0.676658	0.753014	9.23224	9.36016	9.32908	9.2706	9.20657	9.53839	9.56627	9.06229	12155	8963	7602	10342	9221	10965	12370	7267
BB_0729	NC_001318.1	768079	769470	-	1392	dicarboxylate/amino acid:cation symporter	1.04369	0.0616889	0.661956	0.739817	7.99015	8.03292	7.98729	7.99726	7.7086	8.1652	8.29639	8.02015	16220	11275	9467	13505	10305	13361	16192	11139
BB_0657	NC_001318.1	696751	697437	-	687	ribose 5-phosphate isomerase A	1.04373	0.0617507	0.552792	0.643732	8.89804	8.85516	8.85909	8.86623	9.05062	8.85342	8.82077	8.98885	15020	9839	8550	12173	12893	10625	11494	10759
BB_0563	NC_001318.1	575981	576499	-	519	hypothetical protein BB_0563	1.04551	0.0642029	0.680788	0.755765	9.75654	9.70817	9.66726	9.70319	9.3258	9.98461	9.95485	9.73678	20574	13426	11310	16427	11787	17582	19058	13650
BB_0385	NC_001318.1	395481	396506	-	1026	basic membrane protein D	1.04566	0.0644137	0.637461	0.716503	11.7736	11.6773	11.6839	11.7382	11.3833	11.9622	11.917	11.8017	164630	103921	90473	133092	96994	136892	146799	112908
BB_0051	NC_001318.1	47917	48606	+	690	integral membrane protein	1.04572	0.064495	0.733906	0.801318	6.33529	6.50059	6.44049	6.53245	6.92151	6.21612	6.26637	6.55739	2553	1932	1606	2425	2960	1715	1965	2003
BB_0681	NC_001318.1	721119	723020	+	1902	methyl-accepting chemotaxis protein	1.04693	0.0661612	0.867762	0.905209	9.87883	9.88016	9.84521	9.87167	8.24472	10.3978	10.4017	9.8311	82069	55433	46890	67659	20418	85803	95200	53404
BB_0570	NC_001318.1	583458	583832	+	375	chemotaxis response regulator	1.04887	0.0688309	0.610535	0.691794	11.0539	11.0104	11.0856	11.0792	11.4376	10.9374	10.9031	11.1628	36537	23924	21842	30807	36811	24589	26571	26501
BB_0663	NC_001318.1	701825	702274	+	450	hypothetical protein BB_0663	1.04907	0.0691059	0.542105	0.633042	8.87344	8.98077	9.00257	8.90506	9.17789	8.9439	8.95991	8.94599	9672	7031	6186	8191	9224	7410	8291	6841
BB_0002	NC_001318.1	768	1796	-	1029	hypothetical protein BB_0002	1.04985	0.0701782	0.58605	0.670075	6.13853	6.19607	6.20898	6.28193	6.12418	6.35644	6.27689	6.34094	3322	2333	2040	3040	2540	2819	2952	2571
BB_0456	NC_001318.1	475606	476211	+	606	hypothetical protein BB_0456	1.05015	0.0706004	0.633902	0.713139	4.56926	4.66428	4.63367	4.68104	4.41098	4.891	4.82889	4.65375	659	475	403	590	456	601	637	470
BB_0792	NC_001318.1	830318	830941	-	624	hypothetical protein BB_0792	1.0507	0.0713523	0.57543	0.663457	6.61972	6.56028	6.52032	6.61303	6.64961	6.60014	6.55921	6.78365	2812	1821	1535	2319	2217	2024	2177	2119
BB_0358	NC_001318.1	366229	366960	-	732	rRNA small subunit methyltransferase E	1.05131	0.0721866	0.414979	0.511618	10.4882	10.4241	10.4425	10.4678	10.394	10.5365	10.5651	10.6079	48186	31104	27302	39362	34859	36353	41033	35215
BB_0769	NC_001318.1	810470	811510	-	1041	tRNA N6-adenosine threonylcarbamoyltransferase	1.05156	0.0725267	0.480407	0.573757	8.23131	8.17661	8.26691	8.23077	8.16374	8.31731	8.39314	8.31342	14337	9315	8594	11874	10565	11103	12949	10208
BB_0427	NC_001318.1	446969	447736	-	768	rRNA small subunit methyltransferase I	1.05226	0.0734965	0.554465	0.645085	4.96895	5.01165	5.02928	4.85044	4.96214	5.06936	5.07413	5.04989	1102	766	672	841	847	862	957	784
BB_O29	NC_000952.1	17712	18770	-	1059	hypothetical protein BB_O29 (plasmid)	1.05286	0.0743094	0.612536	0.692815	2.5352	2.36073	2.26253	2.62627	2.5084	2.70714	2.33182	2.56536	281	168	136	248	213	231	197	193
BB_0348	NC_001318.1	357007	358440	+	1434	pyruvate kinase	1.05423	0.0761874	0.396989	0.490879	11.3598	11.3406	11.3612	11.3264	11.558	11.3088	11.382	11.4329	172721	115016	101108	139826	153023	121636	141603	122206
BB_t07	NC_001318.1	547725	547797	-	73	NA	1.05469	0.0768253	0.620811	0.699662	5.65289	5.63539	5.55827	5.58739	5.90912	5.523	5.74904	5.51951	168	112	92	133	155	112	145	103
BB_0249	NC_001318.1	254945	255649	+	705	phosphatidylcholine synthase	1.05572	0.0782239	0.446525	0.541503	8.3798	8.38704	8.42342	8.37485	8.4833	8.35812	8.53268	8.49824	10762	7299	6487	8886	8929	7735	9660	7858
BB_L26	NC_000953.1	16087	16440	+	354	hypothetical protein BB_L26 (plasmid)	1.05671	0.0795826	0.712621	0.78351	7.06566	6.97598	7.00207	6.97526	7.57761	6.67823	6.77882	7.12693	2173	1378	1216	1691	2393	1212	1438	1525
BB_t33	NC_001318.1	408409	408481	-	73	NA	1.05722	0.0802708	0.691451	0.766252	9.69723	9.92071	9.79091	9.75693	10.3433	9.81731	9.52161	9.674	2777	2188	1733	2398	3356	2202	1985	1838
BB_0313	NC_001318.1	319680	320249	-	570	rRNA large subunit methyltransferase	1.05767	0.0808877	0.479843	0.573757	8.90509	8.94917	8.89725	8.97371	8.83498	9.1395	9.11476	8.93909	12523	8713	7284	10881	9212	10749	11692	8624
BB_0817	NC_001318.1	863636	865042	+	1407	UDP-N-acetylmuramate--L-alanine ligase	1.05786	0.0811492	0.541269	0.632652	8.45673	8.47873	8.50712	8.52488	8.20511	8.70204	8.70047	8.62937	22655	15523	13720	19678	14695	19593	21657	17175
BB_0791	NC_001318.1	829218	830321	+	1104	thymidine kinase	1.05786	0.0811526	0.392828	0.486653	8.12188	8.17577	8.21089	8.17808	8.29363	8.2315	8.21922	8.26686	14094	9873	8767	12141	12260	11095	12173	10482
BB_0259	NC_001318.1	270488	272641	-	2154	transglycosylase SLT domain-containing protein	1.05787	0.0811676	0.331754	0.423945	8.84484	8.86497	8.85392	8.896	8.85177	8.99618	8.98122	8.95142	45389	31060	26712	38963	35220	36779	40278	32870
BB_0153	NC_001318.1	153075	153686	-	612	superoxide dismutase	1.05844	0.0819436	0.389945	0.484069	9.70874	9.77913	9.70002	9.71936	9.93364	9.7852	9.78651	9.72246	23470	16630	13643	19589	21182	18056	19998	15937
BB_0110	NC_001318.1	108307	109671	+	1365	hypothetical protein BB_0110	1.0586	0.0821508	0.577782	0.664664	7.73607	7.75627	7.79448	7.74908	8.17821	7.58378	7.69053	7.84065	13337	9127	8122	11150	13993	8756	10433	9645
BB_A11	NC_001857.2	7209	8243	+	1035	hypothetical protein BB_A11 (plasmid)	1.05894	0.0826149	0.799784	0.856911	6.11749	6.10432	5.97445	6.07112	6.8959	5.44657	5.48511	6.26066	3293	2202	1744	2642	4362	1509	1715	2446
BB_0092	NC_001318.1	89200	89808	-	609	V-type ATPase subunit D	1.06145	0.0860346	0.495737	0.588717	9.16363	9.20248	9.27802	9.18026	9.04504	9.34613	9.51228	9.22736	16006	11096	10133	13415	11385	13253	16455	11252
BB_A19	NC_001857.2	12995	13579	+	585	hypothetical protein BB_A19 (plasmid)	1.06326	0.0884894	0.69344	0.766568	10.2181	10.1976	10.1657	10.2054	10.7939	9.80805	9.83907	10.4553	31935	21245	18009	26226	36758	17535	19825	25317
BB_0404	NC_001318.1	416689	417105	+	417	hypothetical protein BB_0404	1.06712	0.0937223	0.815484	0.870131	3.33111	3.78051	3.2345	3.55634	2.12228	4.13652	3.9788	3.36264	192	177	105	186	64	245	243	132
BB_0790	NC_001318.1	827631	829112	+	1482	hypothetical protein BB_0790	1.06765	0.0944405	0.445402	0.540662	6.3735	6.58895	6.67658	6.59272	6.74944	6.60931	6.66392	6.59761	5631	4412	4063	5431	5643	4838	5560	4424
BB_J41	NC_001856.1	29905	30771	-	867	antigen P35 (plasmid)	1.06996	0.0975525	0.582837	0.667614	6.60891	6.65343	6.4116	6.56746	6.95775	6.47522	6.32413	6.79911	3878	2699	1978	3122	3814	2579	2570	2976
BB_0286	NC_001318.1	296428	297045	-	618	flagellar protein	1.07033	0.098053	0.352141	0.445479	8.99233	9.09409	9.0604	9.03661	9.28827	9.04179	9.07137	9.16298	14424	10445	8843	12323	13675	10891	12301	10920
BB_0125	NC_001318.1	121101	121823	-	723	hypothetical protein BB_0125	1.07069	0.0985352	0.24581	0.32984	10.1439	10.1393	10.097	10.1434	10.1339	10.2626	10.2425	10.2751	37489	25217	21223	31049	28750	29697	32408	27616
BB_0695	NC_001318.1	736699	736959	+	261	30S ribosomal protein S16	1.0717	0.0999074	0.432427	0.529503	9.16709	9.08914	9.08926	9.17218	9.10918	9.45408	9.17064	9.15994	6876	4396	3810	5717	5101	6121	5565	4602
BB_0400	NC_001318.1	411456	413006	-	1551	hypothetical protein BB_0400	1.07298	0.101624	0.460673	0.555453	7.30087	7.22623	7.26395	7.26596	7.0433	7.56199	7.47704	7.32993	11208	7182	6389	9064	7240	9800	10224	7692
BB_0659	NC_001318.1	698400	699965	-	1566	lysine--tRNA ligase	1.07486	0.104154	0.20413	0.285464	10.6207	10.6252	10.6248	10.5994	10.7984	10.6363	10.7012	10.746	113003	76493	66274	92249	98704	83342	96466	82905
BB_0370	NC_001318.1	379341	380558	-	1218	tyrosine--tRNA ligase	1.07533	0.104776	0.447633	0.542324	9.00349	8.93315	8.97519	9.02723	8.68416	9.21582	9.18886	9.20518	28649	18413	16429	24130	17731	24217	26301	22161
BB_J29	NC_001856.1	22043	23008	+	966	hypothetical protein BB_J29 (plasmid)	1.07691	0.106898	0.615236	0.695244	3.20881	3.13925	3.20767	3.35104	2.73907	3.5873	3.64542	3.19778	409	263	239	374	228	388	447	273
BB_0797	NC_001318.1	839244	841832	+	2589	DNA mismatch repair protein MutS	1.07821	0.108634	0.489016	0.582382	8.47012	8.54333	8.51322	8.52011	8.13771	8.83344	8.81086	8.59796	42076	29872	25353	36090	25806	39491	43020	30923
BB_0379	NC_001318.1	388507	388926	-	420	HIT family nucleosidase	1.07822	0.108654	0.351318	0.445333	9.24907	9.27197	9.37574	9.3442	9.21183	9.52564	9.51454	9.40553	11712	8030	7478	10365	8814	10351	11366	8780
BB_0670	NC_001318.1	709274	710674	+	1401	purine-binding chemotaxis protein	1.07831	0.108775	0.515783	0.606804	9.37989	9.36265	9.37309	9.40709	8.95571	9.7055	9.70192	9.47392	42777	28524	24899	36116	24619	39113	43173	30710
BB_0082	NC_001318.1	77711	79009	-	1299	hypothetical protein BB_0082	1.0789	0.109567	0.292225	0.380375	9.13778	9.19838	9.22507	9.18923	9.50138	9.17109	9.20888	9.28545	33535	23601	20835	28793	33320	25039	28442	24987
BB_0444	NC_001318.1	462819	463886	+	1068	nucleotide sugar epimerase	1.07909	0.10982	0.230728	0.313428	9.37877	9.34482	9.4752	9.35248	9.39118	9.53974	9.57287	9.4839	32584	21477	20373	26509	25380	26580	30095	23573
BB_G33	NC_001852.1	28031	28831	+	801	hypothetical protein (plasmid)	1.07953	0.110409	0.739977	0.804462	8.47559	8.56751	8.45452	8.43584	9.38815	7.79787	7.96285	8.65922	13067	9398	7531	10532	18995	5960	7394	9982
BB_0198	NC_001318.1	195693	197696	+	2004	guanosine-3\',5\'-bis(diphosphate) 3\'-pyrophosphohydrolase	1.08089	0.112219	0.349879	0.444402	9.26646	9.3088	9.30759	9.24182	9.67195	9.20758	9.26025	9.38869	56562	39306	34035	46069	57855	39618	45469	41408
BB_0605	NC_001318.1	630796	631986	+	1191	serine-type D-Ala-D-Ala carboxypeptidase	1.08288	0.114872	0.296123	0.383863	7.86265	7.82636	7.73258	7.83211	8.03076	7.84433	7.80737	8.02037	12704	8360	6789	10305	11023	9152	9871	9532
BB_0340	NC_001318.1	347351	348160	-	810	hypothetical protein BB_0340	1.08323	0.115337	0.455557	0.54981	7.43108	7.50145	7.60999	7.61544	7.34208	7.83101	7.86298	7.52701	6406	4539	4241	6031	4651	6167	6977	4605
BB_S10	NC_000949.1	6154	6720	+	567	hypothetical protein BB_S10 (plasmid)	1.0836	0.115837	0.818634	0.872549	0.269819	-0.204092	0.0915824	-1.2152	-0.834327	0.0943349	0.324234	-0.0213243	31	15	16	9	11	20	26	17
BB_J28	NC_001856.1	21223	21948	+	726	hypothetical protein BB_J28 (plasmid)	1.087	0.120354	0.566024	0.655506	5.085	5.16978	5.11257	5.14333	4.59567	5.46496	5.49717	5.26782	1129	808	673	974	621	1072	1213	862
BB_0697	NC_001318.1	737212	737712	+	501	ribosome maturation factor RimM	1.08923	0.123313	0.225764	0.309535	9.08153	9.0882	9.03363	9.12062	9.22265	9.28302	9.09232	9.21428	12439	8433	7037	10589	10593	10436	10118	9173
BB_G07	NC_001852.1	5378	5950	+	573	hypothetical protein (plasmid)	1.09015	0.124532	0.351782	0.445473	8.34137	8.27051	8.31007	8.28349	8.69583	8.29199	8.26619	8.4091	8517	5472	4874	6779	8409	6005	6527	6004
BB_0035	NC_001318.1	32157	34037	-	1881	DNA topoisomerase IV subunit A	1.09103	0.125694	0.253971	0.337557	9.14782	9.16588	9.16467	9.17677	9.0488	9.40227	9.44785	9.22515	48899	33414	28933	41335	35257	42559	48605	34701
BB_0661	NC_001318.1	701029	701385	+	357	hypothetical protein BB_0661	1.09218	0.127208	0.480073	0.573757	8.51597	8.8402	8.65843	8.76086	9.23346	8.53641	8.73526	8.70021	5989	5060	3866	5880	7605	4432	5629	4577
BB_0577	NC_001318.1	590348	590935	+	588	hypothetical protein BB_0577	1.09257	0.127726	0.27276	0.358243	9.3439	9.41712	9.36631	9.39651	9.74088	9.41858	9.36029	9.48598	17511	12432	10401	15047	17806	13455	14299	12997
BB_O05	NC_000952.1	3368	3940	+	573	hypothetical protein BB_O05 (plasmid)	1.09364	0.12914	0.757015	0.817343	-0.369315	0.390045	-0.591412	0.612859	0.915619	-0.330189	-0.214988	0.195167	20	23	10	33	38	15	18	20
BB_0205	NC_001318.1	206529	208106	+	1578	hypothetical protein BB_0205	1.09374	0.129265	0.419806	0.517063	6.86797	6.93299	6.84562	6.82986	7.35443	6.76489	6.76185	7.03003	8447	5963	4864	6816	9139	5738	6336	6357
BB_0293	NC_001318.1	302851	303309	-	459	flagellar basal body rod protein FlgC	1.09515	0.131127	0.363073	0.455996	11.7431	11.8468	11.8415	11.7685	12.3121	11.7003	11.8002	11.8331	72108	52287	45147	60802	82605	51072	60566	51622
BB_0197	NC_001318.1	194876	195736	+	861	release factor glutamine methyltransferase	1.0957	0.131855	0.303271	0.391518	8.01954	8.08355	8.01448	8.02934	8.3744	8.00917	7.99411	8.26071	10239	7223	5967	8541	10112	7417	8122	8140
BB_0539	NC_001318.1	548920	549618	-	699	hypothetical protein BB_0539	1.09761	0.134366	0.109991	0.169424	12.1541	12.1565	12.1855	12.1657	12.4004	12.2486	12.3114	12.2329	146006	98692	87264	121944	133746	113741	131457	103716
BB_0573	NC_001318.1	586218	587024	+	807	ABC transporter ATP-binding protein	1.09912	0.13635	0.162446	0.234727	9.37988	9.3381	9.48024	9.37218	9.65778	9.43757	9.52118	9.49381	24640	16153	15448	20306	23070	18711	21940	17935
BB_0512	NC_001318.1	516493	522993	+	6501	hypothetical protein BB_0512	1.09935	0.136649	0.206882	0.287716	7.10159	7.05743	7.05418	7.08897	6.94518	7.30354	7.27742	7.29324	40918	26780	23156	33606	28352	34340	37317	31432
BB_R42	NC_000950.1	26853	27527	+	675	ErpY (plasmid)	1.09976	0.137183	0.531065	0.62188	6.28145	6.17009	6.20452	6.2977	5.67231	6.64653	6.51382	6.48921	2406	1503	1334	2016	1218	2261	2282	1869
BB_0660	NC_001318.1	700052	700924	-	873	GTPase Era	1.10028	0.137876	0.443064	0.538861	7.9472	7.97631	7.91372	7.92896	8.48697	7.79147	7.76111	8.15401	9874	6799	5642	8078	11085	6467	7007	7665
BB_0673	NC_001318.1	711692	712207	-	516	hypothetical protein BB_0673	1.10162	0.13963	0.376598	0.468887	4.75224	4.84682	4.81092	4.82739	5.28952	4.76225	4.79294	4.8857	637	459	388	556	714	468	529	470
BB_0187	NC_001318.1	188234	188494	-	261	hypothetical protein BB_0187	1.10386	0.142552	0.228347	0.311762	9.30866	9.31611	9.35921	9.33228	9.65582	9.40542	9.46338	9.34255	7585	5145	4594	6388	7451	5918	6817	5223
BB_0665	NC_001318.1	703009	703968	+	960	hypothetical protein BB_0665	1.10514	0.144224	0.155083	0.225641	8.43686	8.41006	8.4478	8.46384	8.43053	8.6379	8.6349	8.6224	15246	10099	8984	12870	11722	12787	14120	11662
BB_0465	NC_001318.1	486074	486769	+	696	hypothetical protein BB_0465	1.10529	0.144419	0.145796	0.21336	9.87987	9.82997	9.81528	9.9253	9.84271	10.0776	9.98459	10.1112	30053	19591	16806	25696	22618	25148	26090	23730
BB_0086	NC_001318.1	81405	82940	+	1536	Mg chelatase-like protein	1.10557	0.144794	0.131828	0.195186	7.87116	7.95778	7.90732	7.90119	7.97993	8.02501	8.14355	8.06426	16481	11810	9883	13942	13724	13378	16071	12673
BB_0514	NC_001318.1	524554	526254	+	1701	phenylalanine--tRNA sligase subunit beta	1.10685	0.146463	0.268264	0.353569	7.49495	7.499	7.48427	7.54083	7.30991	7.7956	7.73756	7.71373	14062	9516	8163	12027	9552	12637	13432	11007
BB_G32	NC_001852.1	27113	27940	+	828	replicative DNA helicase (plasmid)	1.10984	0.150349	0.239859	0.322887	4.99289	4.96937	4.96097	4.99886	5.06692	5.2577	5.186	4.99906	1208	802	691	1005	982	1059	1115	816
BB_0271	NC_001318.1	283869	285962	-	2094	flagellar biosynthesis protein FlhA	1.11018	0.150792	0.16129	0.233593	10.066	10.1058	10.1486	10.1201	10.1025	10.3698	10.4332	10.1084	102873	71363	63704	88487	81478	92646	107121	71253
BB_J25	NC_001856.1	18214	19254	+	1041	hypothetical protein BB_J25 (plasmid)	1.11061	0.151356	0.616994	0.696606	4.921	4.89696	4.96957	4.9867	4.0189	5.39258	5.54816	4.98781	1445	959	874	1253	597	1462	1802	1018
BB_M31	NC_000951.1	20179	20745	+	567	hypothetical protein BB_M31 (plasmid)	1.11222	0.153445	0.579113	0.665162	6.34157	6.43786	6.31414	6.37612	7.12717	5.97584	5.95702	6.68167	2107	1520	1209	1788	2805	1193	1303	1794
BB_0625	NC_001318.1	654863	656902	+	2040	N-acetylmuramoyl-L-alanine amidase	1.11259	0.153926	0.0573591	0.0963632	8.78121	8.72001	8.73639	8.76329	8.94116	8.92209	8.87527	8.87782	41132	26604	23319	33658	35488	33089	35445	29582
BB_0852	NC_001318.1	908407	909591	+	1185	hypothetical protein BB_0852	1.11357	0.155191	0.181564	0.259378	6.56987	6.51866	6.44609	6.53768	6.60246	6.74197	6.64244	6.70586	5159	3360	2769	4180	4075	4241	4380	3813
BB_0633	NC_001318.1	665008	668517	-	3510	exodeoxyribonuclease V subunit beta	1.11456	0.156468	0.36217	0.455423	3.84483	3.81821	3.77203	3.89393	3.54529	4.1267	4.17705	4.02729	2311	1531	1285	1981	1450	2050	2349	1764
BB_0225	NC_001318.1	229217	230224	+	1008	tRNA-dihydrouridine synthase A	1.11487	0.156879	0.246987	0.330716	6.59904	6.65069	6.67688	6.5865	7.01036	6.6265	6.7032	6.77259	4478	3132	2764	3678	4599	3330	3886	3397
BB_0569	NC_001318.1	581645	583417	+	1773	hypothetical protein BB_0569	1.11496	0.156998	0.0902379	0.142303	8.15341	8.17705	8.23238	8.21307	8.44892	8.27108	8.31488	8.36412	23135	15870	14291	19977	21927	18314	20890	18008
BB_0557	NC_001318.1	569278	569538	+	261	phosphocarrier protein HPr	1.11504	0.157098	0.0713506	0.116907	10.7939	10.8208	10.8081	10.7964	10.9774	10.9532	10.9413	10.9755	21236	14600	12542	17625	18624	17303	18989	16199
BB_0042	NC_001318.1	40761	41432	-	672	phosphate-specific transport system accessory protein PhoU	1.11532	0.157458	0.169349	0.243727	8.08011	8.14237	8.11176	8.13346	8.43451	8.13696	8.22804	8.28232	8334	5872	4982	7165	8228	6325	7455	6449
BB_0607	NC_001318.1	632485	634464	+	1980	ATP-dependent DNA helicase	1.11677	0.159335	0.113486	0.173745	7.19112	7.23351	7.18297	7.24725	7.4793	7.35467	7.28029	7.37197	13260	9215	7711	11422	12504	10836	11388	10110
BB_0290	NC_001318.1	299730	300764	-	1035	flagellar motor switch protein FliG	1.11692	0.159521	0.0433032	0.0764174	10.2611	10.2557	10.2691	10.2639	10.3593	10.4133	10.4485	10.4647	58210	39133	34231	48321	48116	47195	53511	45086
BB_0032	NC_001318.1	29543	31015	+	1473	hypothetical protein BB_0032	1.11728	0.159992	0.272947	0.358243	8.08269	8.10093	8.09655	8.12121	8.56345	8.02521	8.0198	8.35843	18301	12507	10806	15573	19722	12831	14145	14902
BB_0417	NC_001318.1	427987	428622	+	636	adenylate kinase	1.11944	0.162772	0.124044	0.185845	9.17484	9.10901	9.01359	9.16226	9.25862	9.23473	9.18619	9.42583	16846	10861	8810	13836	13787	12812	13708	13484
BB_0096	NC_001318.1	93433	94032	-	600	V-type ATP synthase subunit E	1.12059	0.164259	0.05162	0.0884913	10.5743	10.5996	10.5505	10.599	10.6682	10.7327	10.7453	10.8303	41926	28793	24118	35336	34554	34140	38107	33675
BB_0088	NC_001318.1	84041	85720	-	1680	elongation factor EF-4	1.12106	0.164869	0.0371554	0.0675457	10.2494	10.3107	10.3549	10.3135	10.4936	10.4682	10.494	10.4333	93722	65990	58967	81175	85721	79575	89645	71606
BB_0730	NC_001318.1	769547	771139	-	1593	glucose-6-phosphate isomerase	1.12144	0.165349	0.0568404	0.0956194	8.32546	8.35878	8.32157	8.30795	8.5214	8.45353	8.51286	8.48682	23419	16173	13659	19169	20716	18673	21530	17616
BB_0380	NC_001318.1	388977	390341	-	1365	Mg2+ transport protein	1.12183	0.165858	0.0474558	0.0827007	9.33999	9.43588	9.46377	9.41531	9.62676	9.59308	9.56922	9.53033	40541	29238	25833	35389	38192	35251	38367	31114
BB_0698	NC_001318.1	737709	738428	+	720	tRNA (guanine-N(1)-)-methyltransferase	1.12199	0.166062	0.317068	0.406829	10.0653	10.1549	10.0548	10.0903	10.6896	10.0431	9.96052	10.2225	35353	25386	20525	29803	42085	25401	26543	26516
BB_0447	NC_001318.1	467282	469387	-	2106	Na+/H+ antiporter	1.12364	0.16818	0.057949	0.0969665	8.49712	8.49214	8.52512	8.48856	8.58889	8.68287	8.78246	8.61376	34873	23452	20794	28722	28699	28940	34312	25431
BB_0214	NC_001318.1	219056	219634	-	579	elongation factor P	1.12392	0.168536	0.234089	0.316134	8.20427	8.11347	8.13195	8.17914	8.57363	8.16303	8.09663	8.42003	7826	4959	4353	6372	7807	5549	5864	6113
BB_0220	NC_001318.1	224826	226610	-	1785	alanine--tRNA ligase	1.12487	0.169763	0.0476251	0.0827387	9.69521	9.67356	9.65874	9.69868	9.71028	9.90243	9.89616	9.88802	67816	45082	38670	56322	52920	57122	62934	52136
BB_0628	NC_001318.1	658898	659623	+	726	lipoprotein	1.12518	0.170156	0.182583	0.260537	8.82642	8.87177	8.80552	8.83023	9.13354	8.79986	8.83748	9.20145	15104	10518	8706	12547	14431	10819	12288	13175
BB_0774	NC_001318.1	815502	816299	-	798	flagellar basal body rod protein FlgG	1.12533	0.170344	0.323259	0.41435	10.6029	10.6289	10.6228	10.6006	11.2509	10.517	10.5148	10.7216	56879	39081	33724	47050	68826	39100	43199	41536
BB_0074	NC_001318.1;NC_001318.1	70142;70202	70200;71219	+;+	1077	peptide chain release factor 2	1.12536	0.170384	0.211783	0.293238	10.0239	9.96903	9.9608	10.0098	10.4689	9.96661	9.91504	10.2263	51386	33383	28766	42160	54020	36033	38472	39770
BB_J16	NC_001856.1	10518	11105	-	588	plasmid partition protein (plasmid)	1.1255	0.170561	0.452337	0.546971	6.33558	6.48971	6.41544	6.35793	7.08239	6.1948	6.16051	6.64519	2176	1634	1345	1831	2820	1440	1556	1814
BB_0209	NC_001318.1	211301	212068	+	768	hypothetical protein BB_0209	1.12643	0.171758	0.0609974	0.101797	10.1469	10.051	10.0511	10.1566	10.339	10.2681	10.1466	10.3344	39904	25197	21837	33286	35206	31666	32211	30565
BB_0589	NC_001318.1	608020	609078	+	1059	phosphate acetyltransferase	1.12905	0.175103	0.0678978	0.111686	8.29668	8.31167	8.26499	8.29702	8.38935	8.51346	8.52763	8.43633	15261	10406	8731	12647	12567	12940	14460	11308
BB_0398	NC_001318.1	409416	410447	-	1032	lipoprotein	1.12936	0.175502	0.168869	0.243449	8.85975	8.80863	8.87086	8.94878	8.72653	9.21415	9.11811	9.08926	21972	14311	12949	19363	15471	20495	21218	17327
BB_G20	NC_001852.1	15457	16482	-	1026	hypothetical protein (plasmid)	1.12938	0.175527	0.284765	0.371817	1.78754	1.67356	1.61432	1.52702	2.06798	1.93563	1.66358	1.60521	162	101	84	112	152	131	120	96
BB_0097	NC_001318.1	94219	94605	-	387	hypothetical protein BB_0097	1.13059	0.177079	0.0578086	0.0968602	10.8944	10.8593	10.8473	10.9129	11.0212	11.0042	10.9785	11.2078	33760	22234	19109	28331	28465	26579	28892	28217
BB_0555	NC_001318.1	567810	568277	+	468	hypothetical protein BB_0555	1.13152	0.178262	0.350437	0.444663	5.66643	5.64691	5.87313	5.7529	5.42025	6.07946	6.19003	5.85711	1089	725	735	958	709	1058	1264	836
BB_0818	NC_001318.1	865053	865919	+	867	hypothetical protein BB_0818	1.13286	0.179972	0.12781	0.19013	8.5087	8.44805	8.4636	8.48781	8.39501	8.71663	8.76557	8.72237	14472	9364	8203	11818	10329	12196	13961	11288
BB_0580	NC_001318.1	595943	596521	+	579	integral membrane protein	1.13298	0.180122	0.326895	0.41816	7.12047	7.23537	7.29273	7.24254	7.03817	7.66975	7.63664	7.16437	3692	2698	2433	3329	2693	3942	4263	2560
BB_O25	NC_000952.1	15766	16101	+	336	hypothetical protein BB_O25 (plasmid)	1.13413	0.181591	0.569993	0.659496	5.26308	5.25648	5.20508	5.26703	6.15308	4.82856	4.67354	5.5647	591	397	332	491	846	319	317	490
BB_0725	NC_001318.1	763579	764361	+	783	lectin	1.13471	0.182319	0.20013	0.281119	8.6087	8.66205	8.58059	8.67824	9.14204	8.62981	8.62805	8.798	14008	9809	8034	12179	15656	10371	11462	10743
BB_0104	NC_001318.1	101525	102949	-	1425	periplasmic serine protease DO	1.13551	0.183339	0.0307298	0.0574474	10.6467	10.5845	10.6338	10.6616	10.9249	10.7778	10.7424	10.8096	104698	67673	60685	87647	98048	83654	90324	78838
BB_A37	NC_001857.2	24498	25103	+	606	hypothetical protein BB_A37 (plasmid)	1.13752	0.185898	0.780209	0.837482	6.6563	6.60409	6.29823	6.50596	3.16415	7.3126	7.26981	6.5857	2801	1823	1278	2091	192	3221	3460	1794
BB_A33	NC_001857.2	21087	21626	+	540	lipoprotein (plasmid)	1.14039	0.189526	0.736144	0.802371	5.8336	5.595	5.35706	5.5836	3.07683	6.35912	6.28337	5.73281	1411	807	593	983	161	1482	1556	885
BB_0820	NC_001318.1	866494	866694	+	201	DNA-directed RNA polymerase subunit omega	1.14274	0.1925	0.0943532	0.148396	9.36646	9.34986	9.39391	9.42445	9.52785	9.67292	9.63476	9.46019	6080	4056	3624	5244	5251	5486	5912	4364
BB_0294	NC_001318.1	303333	303740	-	408	flagellar basal body rod protein FlgB	1.14467	0.194934	0.25785	0.341272	10.3581	10.3758	10.4291	10.3639	11.0159	10.508	10.4508	10.2087	24541	16766	15076	20415	29899	19866	21128	14883
BB_0469	NC_001318.1	488983	489495	+	513	lipoprotein signal peptidase	1.14546	0.19593	0.105166	0.163189	7.13883	7.11889	7.21319	7.1747	7.34671	7.40102	7.38934	7.29084	3313	2205	2040	2814	2955	2899	3182	2476
BB_0071	NC_001318.1	65768	67240	+	1473	membrane protein	1.14598	0.196578	0.0863708	0.136718	6.92731	6.92748	6.99624	6.90012	7.2761	7.00337	7.06768	7.1767	8216	5545	5040	6680	8080	6319	7311	6569
BB_0257	NC_001318.1	267313	269676	-	2364	DNA translocase FtsK	1.14816	0.199325	0.359949	0.453536	8.01968	8.07515	7.99135	8.03621	7.50154	8.52356	8.536	8.13332	28116	19717	16123	23563	15161	29089	32467	20461
BB_0807	NC_001318.1	852489	853778	+	1290	integral membrane protein	1.1485	0.199754	0.209539	0.29077	4.05301	4.33687	4.40838	4.30955	4.29345	4.48844	4.73407	4.36996	981	806	734	971	895	968	1270	822
BB_0715	NC_001318.1	752170	753219	+	1050	cell division protein FtsA	1.1491	0.200506	0.00878052	0.0194103	10.9129	10.9296	10.9133	10.911	11.1511	11.0963	11.1079	11.1131	92781	63339	54273	76769	84507	76868	85747	71693
BB_0709	NC_001318.1	745302	746333	+	1032	hypothetical protein BB_0709	1.15043	0.202172	0.0388786	0.0699845	8.27676	8.28283	8.40615	8.3946	8.6058	8.53739	8.49729	8.53124	14668	9940	9383	13187	14229	12821	13798	11769
BB_0443	NC_001318.1	462045	462773	+	729	spoIIIJ-associtated protein	1.15193	0.204047	0.0843692	0.134224	9.98408	9.92038	9.95783	9.9665	9.84858	10.2816	10.2168	10.2577	33836	21847	19431	27694	23787	30342	32099	27511
BB_0333	NC_001318.1	341274	342323	+	1050	peptide ABC transporter permease	1.15331	0.205779	0.162292	0.234727	8.84488	8.88056	8.84157	8.79379	9.40285	8.79122	8.88098	9.03172	22126	15305	12910	17694	25155	15554	18316	16940
BB_0167	NC_001318.1	169563	170708	+	1146	outer membrane protein	1.1536	0.206149	0.185645	0.264308	6.64831	6.66166	6.67392	6.68434	7.18999	6.70621	6.61881	6.90964	5268	3588	3136	4475	5922	4001	4167	4247
BB_0359	NC_001318.1	366964	368391	-	1428	peptidase S41	1.15412	0.206789	0.00808252	0.0181209	10.2524	10.2774	10.2268	10.2446	10.5147	10.4519	10.447	10.4134	79829	54812	45863	65782	73937	66880	73757	60031
BB_0298	NC_001318.1	306625	307317	-	693	hypothetical protein BB_0298	1.15471	0.207527	0.0748894	0.121913	7.98282	7.90982	7.97654	8.03219	7.99275	8.26823	8.23982	8.21743	8034	5154	4678	6888	6247	7144	7751	6358
BB_0011	NC_001318.1	10581	11420	+	840	hypothetical protein BB_0011	1.15492	0.207792	0.0331175	0.0611252	8.94479	8.96678	8.94401	8.88481	9.19742	9.01887	9.12773	9.22036	18970	12998	11088	15077	17453	14570	17386	15445
BB_0693	NC_001318.1	734081	735289	+	1209	xylose operon regulatory protein	1.15497	0.207858	0.0429503	0.0762217	8.71356	8.69744	8.70954	8.76111	8.73949	9.04717	8.97232	8.93742	23260	15522	13565	19917	18288	21386	22468	18271
BB_0624	NC_001318.1	653887	654849	+	963	hypothetical protein BB_0624	1.15627	0.209484	0.0295727	0.0557808	9.63386	9.65616	9.74333	9.69472	10.0583	9.82126	9.82154	9.85329	35063	24030	22122	30302	36339	29131	32241	27458
BB_0163	NC_001318.1	163072	164820	-	1749	hypothetical protein BB_0163	1.15685	0.210204	0.020281	0.0403698	9.35505	9.44692	9.43962	9.4906	9.70029	9.57139	9.55033	9.74481	52491	37751	32551	47774	51495	44494	48521	46257
BB_M02	NC_000951.1	1306	1998	+	693	hypothetical protein BB_M02 (plasmid)	1.15738	0.210862	0.225119	0.308987	2.05885	2.04135	2.03639	1.91559	1.81427	2.25017	2.31131	2.45612	132	88	76	99	86	110	127	117
BB_0421	NC_001318.1	441713	442552	-	840	haloacid dehalogenase-like hydrolase	1.15868	0.212481	0.0388543	0.0699845	8.17489	8.2148	8.25467	8.18421	8.50739	8.32356	8.38418	8.45765	11125	7718	6876	9277	10818	8998	10384	9103
BB_0637	NC_001318.1	675035	676378	+	1344	Na+/H+ antiporter family	1.15906	0.212957	0.181506	0.259378	9.37955	9.31476	9.44052	9.38804	9.13578	9.79662	9.83473	9.50586	41027	26470	25029	34192	26757	39968	45410	30120
BB_0115	NC_001318.1	112350	112769	-	420	30S ribosomal protein S6	1.16037	0.214589	0.117926	0.179235	10.2839	10.366	10.2625	10.2541	10.7876	10.3313	10.2582	10.5884	23996	17142	13827	19475	26275	18093	19032	19933
BB_0361	NC_001318.1	368885	370027	+	1143	ATP-binding protein	1.16076	0.215065	0.0275737	0.0528811	7.89783	7.89586	7.95662	7.90039	8.19873	8.06798	8.11835	8.12354	12493	8419	7610	10369	11885	10256	11752	9826
BB_J27	NC_001856.1	20001	21230	+	1230	efflux ABC transporter permease (plasmid)	1.16122	0.215642	0.361758	0.455359	5.12515	5.04313	5.02342	5.13337	4.5648	5.65212	5.53234	5.21392	1967	1254	1072	1639	1030	2068	2106	1407
BB_G15	NC_001852.1	12749	13141	-	393	hypothetical protein (plasmid)	1.16349	0.218453	0.123584	0.185695	3.26656	3.16773	3.11398	3.05795	3.20493	3.38455	3.46225	3.43721	173	109	91	124	128	137	160	131
BB_0343	NC_001318.1	351056	351331	-	276	glutamyl-tRNA(Gln) amidotransferase subunit C	1.16507	0.220417	0.285956	0.372986	7.20426	7.32456	7.47076	7.54286	7.07086	7.88213	7.81976	7.53985	1865	1368	1312	1954	1313	2177	2307	1583
BB_0106	NC_001318.1	103764	105299	-	1536	hypothetical protein BB_0106	1.16524	0.220627	0.02168	0.0428835	7.68352	7.73812	7.80839	7.79949	7.99645	7.92465	8.02108	7.97129	14471	10142	9228	12993	13882	12479	14763	11882
BB_0687	NC_001318.1	728666	729619	+	954	phosphomevalonate kinase	1.16666	0.222379	0.0524368	0.0895243	8.5084	8.39969	8.4394	8.48915	8.45877	8.82921	8.69858	8.71764	15921	9964	8876	13016	11879	14509	14665	12380
BB_0755	NC_001318.1	798057	799016	-	960	ribonuclease Z	1.16687	0.222641	0.0350745	0.0642353	8.58894	8.56692	8.51218	8.57387	8.59659	8.83481	8.80255	8.88373	16941	11259	9394	13890	13152	14657	15860	13978
BB_Q49	NC_000956.1	31892	32458	+	567	hypothetical protein BB_Q49 (plasmid)	1.16822	0.224317	0.199502	0.280863	3.01	2.75315	2.89695	2.88712	3.28246	2.9275	2.79166	3.38997	209	118	113	159	195	144	145	183
BB_0339	NC_001318.1	346861	347301	-	441	50S ribosomal protein L13	1.1688	0.225022	0.021414	0.042424	11.2517	11.293	11.2415	11.2693	11.6833	11.4383	11.3883	11.4269	49282	34221	28618	41332	51328	40920	43739	37428
BB_K50	NC_001855.1	33081	34079	-	999	immunogenic protein P37 (plasmid)	1.169	0.225271	0.0763227	0.123607	7.56394	7.56764	7.25936	7.47301	7.59447	7.83668	7.63005	7.71365	8663	5861	4102	6739	6833	7636	7322	6464
BB_0390	NC_001318.1	405243	405617	-	375	50S ribosomal protein L7/L12	1.16987	0.226342	0.00777341	0.017616	11.3609	11.3772	11.4431	11.4038	11.6778	11.5604	11.5616	11.6868	45201	30850	27984	38581	43482	37869	41941	38107
BB_0588	NC_001318.1	607138	607935	+	798	MTA/SAH nucleosidase	1.17065	0.227316	0.25748	0.341141	8.49911	8.47101	8.38261	8.47483	8.01927	8.98954	8.79843	8.7589	13232	8757	7138	10780	7327	13563	13146	10656
BB_0658	NC_001318.1	697586	698332	+	747	2,3-bisphosphoglycerate-dependent phosphoglycerate mutase	1.17067	0.22733	0.0756339	0.122808	8.83605	8.87812	8.83172	8.82778	9.32511	8.89781	8.89689	9.1191	15645	10870	9122	12888	16957	11914	13175	12804
BB_L35	NC_000953.1	22113	22691	+	579	protein BdrO (plasmid)	1.17207	0.229058	0.373693	0.467127	8.8079	8.89713	8.83061	8.95535	9.71385	8.65259	8.53077	9.19838	11892	8537	7065	10913	17208	7791	7923	10485
BB_0680	NC_001318.1	718827	721088	+	2262	methyl-accepting chemotaxis protein	1.17287	0.230046	0.551409	0.642917	9.78396	9.78542	9.76609	9.76449	8.38665	10.455	10.4734	9.89233	91391	61735	52789	74704	26793	106169	118988	66266
BB_0076	NC_001318.1	72647	73492	+	846	signal recognition particle-docking protein FtsY	1.1736	0.230942	0.097499	0.152193	7.20797	7.26927	7.13869	7.22125	7.67908	7.24672	7.30334	7.49434	5732	4036	3195	4793	6136	4296	4944	4702
BB_0676	NC_001318.1	714104	714766	-	663	phosphoglycolate phosphatase	1.1736	0.230945	0.12343	0.185695	8.81832	8.85223	8.89836	8.86048	9.40915	8.79046	8.93001	9.14774	13716	9476	8479	11701	15953	9816	11965	11592
BB_0109	NC_001318.1	106974	108170	-	1197	acetyl-CoA C-acetyltransferase	1.17433	0.231837	0.00518369	0.0123289	9.8148	9.8537	9.88273	9.85417	10.1714	10.0355	10.0367	10.0857	49407	34252	30287	42067	48851	42006	46521	40095
BB_0733	NC_001318.1	774677	775462	+	786	hypothetical protein BB_0733	1.17531	0.233043	0.0460356	0.0805623	8.76023	8.79003	8.87418	8.81561	8.80178	9.19578	9.06786	9.08096	15619	10760	9885	13447	12414	15412	15607	13121
BB_0171	NC_001318.1	173529	174116	-	588	hypothetical protein BB_0171	1.17535	0.233089	0.00898847	0.0198345	9.84236	9.89766	9.93867	9.92632	10.1732	10.1607	10.1534	10.0484	24738	17346	15466	21724	24027	22505	24778	19193
BB_0072	NC_001318.1	67248	69569	+	2322	membrane protein	1.17613	0.234047	0.00861043	0.0191681	7.75441	7.76497	7.84965	7.80558	7.99178	7.99132	8.0831	8.04431	22978	15620	14355	19725	20918	19757	23298	18895
BB_0457	NC_001318.1	476263	478005	-	1743	excinuclease ABC subunit C	1.17697	0.235079	0.0228976	0.0448692	7.47131	7.4176	7.41745	7.43748	7.52035	7.66959	7.72771	7.7561	14175	9216	7986	11472	11325	11866	13670	11615
BB_0159	NC_001318.1	159368	160042	+	675	hypothetical protein BB_0159	1.17734	0.235531	0.314783	0.404308	7.74108	7.8737	7.82811	7.80788	8.64213	7.61093	7.68492	8.01444	6618	4896	4111	5743	9544	4412	5139	5380
BB_0459	NC_001318.1	479709	481019	+	1311	hypothetical protein BB_0459	1.1793	0.237931	0.0454957	0.0798916	8.84775	8.96547	9.03485	8.95441	8.95493	9.24654	9.39232	9.13103	27681	20268	18430	24694	23025	26627	32597	22658
BB_0251	NC_001318.1	256463	258985	+	2523	leucine--tRNA ligase	1.18163	0.240774	0.0154555	0.0316135	8.48717	8.52881	8.5438	8.47495	8.91233	8.60529	8.6666	8.79509	41491	28819	25236	34086	43022	32855	37934	34547
BB_0336	NC_001318.1	344192	344932	-	741	hypothetical protein BB_0336	1.18185	0.241044	0.0397446	0.0713364	8.69071	8.82682	8.90147	8.82693	9.24986	8.90289	9.03368	9.00877	14032	10406	9497	12777	15966	11860	14369	11766
BB_0543	NC_001318.1	553139	553789	+	651	hypothetical protein BB_0543	1.18252	0.241862	0.0790835	0.126937	10.0398	10.1534	10.1951	10.1088	10.7087	10.1606	10.2394	10.2951	31405	22929	20454	27294	38557	24915	29117	25213
BB_G0036	NC_001852.1	17681	18019	-	339	hypothetical protein (plasmid)	1.18608	0.2462	0.36335	0.455996	1.01188	0.874565	0.30086	0.50547	0.75548	0.836398	1.2708	0.952417	31	19	11	18	20	20	30	20
BB_0568	NC_001318.1	580486	581643	+	1158	chemotaxis response regulator	1.18619	0.246335	0.0282559	0.0538615	9.12509	9.19342	9.17122	9.15645	9.65571	9.3541	9.32174	9.26807	29633	20967	17893	25091	33057	25340	27418	22008
BB_0043	NC_001318.1	41443	42483	-	1041	hypothetical protein BB_0043	1.18754	0.247973	0.032463	0.0601521	7.74509	7.75968	7.79749	7.86987	8.18945	7.97422	7.87901	8.10503	10235	6977	6207	9246	10755	8753	9067	8835
BB_0702	NC_001318.1	739685	740176	+	492	phosphopantetheine adenylyltransferase	1.18787	0.24838	0.0326991	0.0605005	7.70973	7.58434	7.68903	7.69803	7.85888	7.97327	7.93412	7.9098	4720	2920	2721	3879	4042	4134	4452	3647
BB_0342	NC_001318.1	349600	351045	-	1446	glutamyl-tRNA(Gln) amidotransferase subunit A	1.18821	0.248789	0.00375514	0.00936925	8.88121	8.9078	8.95017	8.915	9.17651	9.1802	9.21811	9.07108	31248	21479	19169	26503	29612	28049	31864	23974
BB_0550	NC_001318.1	561117	561554	-	438	flagellar protein FliS	1.18949	0.250342	0.29823	0.386197	8.48302	8.54348	8.45277	8.43736	9.32778	8.31656	8.27421	8.73986	7182	5054	4113	5765	9961	4669	5017	5772
BB_0369	NC_001318.1	377039	379258	-	2220	ATP-dependent Clp protease subunit A	1.18989	0.250826	0.0788751	0.126764	6.53845	6.54233	6.62756	6.57637	6.45005	6.96458	6.95417	6.86271	9457	6399	5883	8044	6869	9271	10185	7964
BB_t28	NC_001318.1	643156	643228	-	73	NA	1.19018	0.251182	0.346598	0.441124	9.5171	9.65903	9.31847	9.24877	10.2903	9.37276	9.10494	9.73546	2451	1825	1249	1686	3235	1618	1487	1918
BB_0135	NC_001318.1	132472	133842	-	1371	histidine--tRNA ligase	1.19119	0.252406	0.0100424	0.0217039	8.47211	8.39511	8.37098	8.49435	8.66302	8.70176	8.57589	8.7968	22312	14274	12165	18773	19668	19088	19357	18795
BB_0419	NC_001318.1	429693	430616	-	924	response regulator	1.19142	0.252687	0.0226067	0.0444375	7.61946	7.74709	7.71883	7.63567	8.01604	7.94454	7.96986	7.79534	8327	6139	5217	6977	8465	7611	8571	6327
BB_0795	NC_001318.1	836061	838526	+	2466	outer membrane protein	1.19208	0.253484	0.0013365	0.00382725	10.7251	10.676	10.7366	10.7441	10.9382	10.9722	10.991	10.9946	191300	124778	112768	160596	171248	165645	185702	155103
BB_0551	NC_001318.1	561563	561943	-	381	protein CheY	1.19261	0.254126	0.20046	0.281269	9.4051	9.48783	9.31768	9.42425	10.0526	9.3365	9.23562	9.86726	11838	8460	6516	9939	14320	8236	8498	10969
BB_0648	NC_001318.1	686607	688295	-	1689	hypothetical protein BB_0648	1.19313	0.254757	0.0313279	0.0582199	6.55303	6.59489	6.48191	6.58087	6.95886	6.67708	6.72529	6.85434	7268	5049	4046	6139	7436	5779	6612	6024
BB_0513	NC_001318.1	522990	524576	+	1587	phenylalanine--tRNA ligase subunit alpha	1.19462	0.256553	0.00334626	0.00858545	8.72061	8.72159	8.729	8.72284	8.86704	9.00279	9.04026	9.00421	30682	20719	18048	25460	26225	27222	30915	25120
BB_K23	NC_001855.1	14834	15760	-	927	hypothetical protein BB_K23 (plasmid)	1.19479	0.256762	0.194218	0.274652	6.57248	6.75486	6.68713	6.67684	7.39846	6.61734	6.66113	6.90655	4043	3096	2560	3601	5535	3043	3471	3428
BB_0282	NC_001318.1	293205	293429	-	225	flagellar protein FlbD	1.19564	0.257783	0.150185	0.219228	9.61346	9.44356	9.46173	9.59917	9.26178	10.014	9.83114	9.93816	8077	4845	4252	6626	4888	7779	7583	6804
BB_N20	NC_000954.1	12922	13797	+	876	hypothetical protein BB_N20 (plasmid)	1.19612	0.258364	0.231324	0.313428	5.33219	5.29985	5.30345	5.3108	6.07995	5.24294	5.20585	5.57275	1617	1067	927	1320	2097	1109	1196	1285
BB_0819	NC_001318.1	865916	866458	+	543	cytidylate kinase	1.19822	0.260897	0.0503064	0.0864749	8.09373	8.06436	8.1494	8.13582	8.07585	8.49336	8.46699	8.41476	6798	4495	4132	5799	5185	6543	7109	5712
BB_O20	NC_000952.1	12832	13710	+	879	hypothetical protein BB_O20 (plasmid)	1.19824	0.260917	0.301962	0.390228	5.33348	5.44622	5.18527	5.26374	6.19128	5.19712	5.13048	5.50471	1624	1185	857	1282	2273	1078	1139	1230
BB_G19	NC_001852.1	14886	15431	-	546	hypothetical protein (plasmid)	1.19899	0.261821	0.163452	0.23591	2.85729	2.54022	2.32239	2.80884	2.51239	3.06927	3.00577	3.02734	181	98	73	145	110	153	162	137
BB_0445	NC_001318.1	464053	465132	+	1080	fructose-bisphosphate aldolase	1.20019	0.263264	0.00921136	0.0202907	10.8331	10.746	10.7505	10.8006	10.8178	11.1524	11.111	11.0808	90292	57361	49867	73143	68991	82202	88381	72110
BB_J24	NC_001856.1	17388	18170	+	783	hypothetical protein BB_J24 (plasmid)	1.20026	0.263348	0.402274	0.496927	5.96742	5.99479	5.82926	5.97591	5.08909	6.62782	6.5886	6.05002	2245	1544	1193	1871	943	2589	2788	1599
BB_0554	NC_001318.1	565955	567823	+	1869	hypothetical protein BB_0554	1.20071	0.263889	0.160384	0.232816	6.47118	6.48463	6.6664	6.52694	6.29288	7.03489	7.07054	6.68312	7599	5176	5088	6544	5186	8195	9295	5920
BB_0059	NC_001318.1	55501	56280	-	780	CBS domain-containing protein	1.20127	0.264561	0.00283938	0.00743788	9.91055	9.93191	9.91434	9.93875	10.2887	10.1087	10.1178	10.2308	34404	23563	20173	29067	34529	28797	32066	28893
BB_O26	NC_000952.1	16088	16447	+	360	hypothetical protein BB_O26 (plasmid)	1.20192	0.265343	0.464893	0.55947	2.11215	1.92308	1.73832	2.29907	3.10015	1.54968	1.66589	2.34093	71	42	32	67	109	35	42	56
BB_G18	NC_001852.1	14376	14885	-	510	hypothetical protein (plasmid)	1.20235	0.265851	0.125105	0.187029	3.42666	3.01185	3.17194	3.62713	3.35947	3.71047	3.65232	3.65635	251	127	123	239	185	223	237	198
BB_0201	NC_001318.1	201052	202578	-	1527	UDP-N-acetylmuramyl-tripeptide synthetase	1.20388	0.267693	0.0113526	0.0242445	9.23718	9.27817	9.28382	9.27323	9.76254	9.43038	9.41511	9.50783	42233	29321	25510	35876	46941	35229	38572	34268
BB_0338	NC_001318.1	346431	346841	-	411	30S ribosomal protein S9	1.20476	0.268746	0.00141871	0.00400803	11.6927	11.6057	11.6543	11.7086	11.8471	12.0055	11.9057	11.975	62349	39614	35506	52232	53587	56507	58348	51003
BB_N27	NC_000954.1	16642	17196	+	555	BdrR protein (plasmid)	1.20596	0.270181	0.500637	0.592303	7.7869	7.9397	7.81649	7.88637	9.03464	7.22599	7.17877	8.23156	5617	4214	3353	4986	10301	2778	2975	5142
BB_A38	NC_001857.2	25468	26694	+	1227	phage portal protein (plasmid)	1.20616	0.270418	0.387707	0.482242	8.59408	8.60692	8.52655	8.54562	9.57313	8.161	8.14299	8.96935	21730	14795	12127	17409	33078	11743	12833	18958
BB_0558	NC_001318.1	569559	571280	+	1722	phosphoenolpyruvate-protein phosphatase	1.2078	0.272384	0.000684794	0.00213867	11.9487	11.9638	11.9645	11.953	12.2919	12.1816	12.2045	12.2391	311954	212734	184442	259234	305613	267484	300725	256610
BB_0545	NC_001318.1	555216	556580	+	1365	xylulokinase	1.21072	0.275862	0.0235115	0.0460007	7.33143	7.29297	7.41767	7.42683	7.41389	7.77817	7.71684	7.64212	10075	6620	6255	8918	8238	10019	10625	8405
BB_0742	NC_001318.1	783390	785021	+	1632	ABC transporter ATP-binding protein	1.21192	0.277293	0.00553109	0.012978	9.57262	9.59065	9.56756	9.57595	10.0441	9.75914	9.7126	9.8772	56952	38916	33190	47295	60980	47288	50665	47311
BB_0136	NC_001318.1	133975	135864	+	1890	penicillin-binding protein	1.21315	0.278755	0.0839271	0.133858	6.87435	6.8624	6.85973	6.88674	7.49653	6.9049	6.87325	7.23165	10162	6801	5883	8492	12079	7573	8198	8756
BB_0748	NC_001318.1	791794	792252	-	459	hypothetical protein BB_0748	1.21461	0.280494	0.0709274	0.116365	8.84218	8.85041	8.90864	8.86624	9.47948	8.89711	8.91946	9.21376	9654	6552	5912	8133	11596	7317	8223	8401
BB_R44	NC_000950.1	28384	28950	+	567	hypothetical protein BB_R44 (plasmid)	1.21537	0.281398	0.373709	0.467127	7.54661	7.5924	7.23682	7.53621	6.58108	8.15665	8.06348	7.79519	4858	3384	2292	3996	1921	5410	5612	3882
BB_0505	NC_001318.1	510836	511624	+	789	hypothetical protein BB_0505	1.21981	0.286656	0.0103033	0.0222297	10.2585	10.1989	10.2194	10.2601	10.233	10.6095	10.5952	10.6122	44294	28680	25211	36738	33606	41219	45160	38070
BB_J36	NC_001856.1	26995	28053	-	1059	lipoprotein (plasmid)	1.22162	0.288792	0.209846	0.290875	7.56577	7.70676	7.69664	7.63126	8.54462	7.59877	7.53641	7.84146	9195	6842	5888	7972	13995	6864	7274	7487
BB_0694	NC_001318.1	735352	736686	+	1335	signal recognition particle protein	1.22193	0.289156	0.000309386	0.00104232	11.2042	11.207	11.1747	11.2206	11.4975	11.5096	11.422	11.5321	144356	97605	82709	120963	136603	130155	135537	121867
BB_0441	NC_001318.1	460052	460411	+	360	ribonuclease P protein component	1.22521	0.293029	0.0150495	0.0309843	8.89132	8.78765	8.92171	8.89938	8.97949	9.29359	9.13333	9.24945	7834	4920	4679	6527	6431	7554	7480	6754
BB_0794	NC_001318.1	831646	836043	+	4398	hypothetical protein BB_0794	1.22524	0.293068	0.000447344	0.00145647	8.04303	8.04	8.08679	8.09679	8.28469	8.4492	8.37289	8.32782	53161	35799	32047	45717	48539	51399	53945	43560
BB_0502	NC_001318.1	507814	508848	+	1035	DNA-directed RNA polymerase subunit alpha	1.22548	0.293349	0.00948594	0.0206832	10.2995	10.4223	10.4583	10.3639	10.9277	10.5301	10.5682	10.662	59780	43924	39027	51789	71350	51174	58142	51694
BB_0440	NC_001318.1	459916	460071	+	156	50S ribosomal protein L34	1.22669	0.294769	0.0200987	0.0400702	10.3468	10.2826	10.2954	10.4016	10.6847	10.643	10.3662	10.7829	9310	6009	5254	8012	9087	8341	7618	8472
BB_0701	NC_001318.1	739144	739683	+	540	hypothetical protein BB_0701	1.22876	0.297204	0.0117798	0.0251043	7.70457	7.75004	7.8543	7.8333	8.1739	8.09534	8.09081	7.96779	5162	3595	3349	4676	5519	4938	5447	4167
BB_0737	NC_001318.1	777765	778754	+	990	tRNA-dihydrouridine synthase	1.2291	0.2976	0.00367281	0.00918203	7.56898	7.57502	7.57264	7.55707	7.8088	7.88316	7.9387	7.82984	8615	5838	5051	7079	7856	7815	8987	6943
BB_R41	NC_000950.1	26005	26820	+	816	hypothetical protein BB_R41 (plasmid)	1.23105	0.299895	0.0407941	0.073116	5.6154	5.65343	5.51515	5.63458	5.63813	6.06303	5.88743	5.99945	1833	1270	1000	1539	1438	1824	1787	1609
BB_0075	NC_001318.1	71201	72610	+	1410	hypothetical protein BB_0075	1.23288	0.302037	0.0278357	0.0532214	7.443	7.43103	7.32685	7.36066	7.96761	7.53072	7.49393	7.73056	11244	7525	6067	8799	12491	8718	9404	9231
BB_0297	NC_001318.1	305671	306615	-	945	protein smf	1.23366	0.30294	0.00784712	0.0176876	7.65869	7.71537	7.74997	7.76133	7.84903	8.14107	8.07752	8.01538	8751	6142	5452	7785	7711	8920	9445	7537
BB_0158	NC_001318.1	158628	159344	+	717	S2 lipoprotein	1.23371	0.302999	0.126156	0.188114	9.46944	9.52716	9.46819	9.50316	10.3003	9.42639	9.46488	9.81092	23294	16361	13611	19756	31998	16496	18747	19852
BB_A68	NC_001857.2	46473	47228	-	756	complement regulator-acquiring surface protein 1 (plasmid)	1.23674	0.306544	0.192665	0.272762	10.5029	10.4292	10.3237	10.4419	11.3067	10.2746	10.2561	10.8221	50274	32238	25968	39929	67777	31313	34207	42189
BB_0675	NC_001318.1	713244	714107	-	864	hypothetical protein BB_0675	1.23699	0.306836	0.116714	0.177675	7.4085	7.48146	7.51382	7.48207	8.25048	7.39103	7.54404	7.77739	6727	4775	4232	5865	9312	4849	5966	5843
BB_0689	NC_001318.1	730632	731099	-	468	hypothetical protein BB_0689	1.23711	0.306969	0.280863	0.367484	6.98359	6.86335	6.8005	6.82823	6.21248	7.53744	7.54918	7.04284	2714	1685	1398	2019	1228	2907	3243	1902
BB_0351	NC_001318.1	359513	361078	-	1566	hypothetical protein BB_0351	1.23915	0.309345	0.013325	0.027936	8.34734	8.31709	8.37157	8.40404	8.93563	8.54897	8.46179	8.68707	23374	15446	13901	20142	27138	19612	20429	19896
BB_0406	NC_001318.1	417724	418335	+	612	hypothetical protein BB_0406	1.24125	0.311797	0.0217877	0.043029	6.32418	6.43552	6.51698	6.48206	6.93498	6.67582	6.70915	6.67465	2247	1638	1502	2077	2650	2092	2369	1927
BB_0537	NC_001318.1	547846	548490	-	645	hypothetical protein BB_0537	1.24149	0.31207	0.0219069	0.0431968	8.31996	8.38925	8.44946	8.40372	8.96053	8.49871	8.54845	8.75841	9446	6688	6043	8294	11372	7801	8935	8610
BB_0211	NC_001318.1	215427	217259	+	1833	DNA mismatch repair protein	1.24218	0.31288	0.00203598	0.00550502	7.8661	7.8037	7.79518	7.83065	7.97041	8.14072	8.18839	8.2353	19599	12666	10912	15844	16270	17298	19784	17027
BB_0289	NC_001318.1	298795	299715	-	921	flagellar assembly protein FliH	1.24348	0.314386	0.00126232	0.00365638	9.28353	9.23118	9.24773	9.27361	9.41117	9.656	9.55667	9.65676	26304	17118	15006	21644	22192	24845	25663	22916
BB_S33	NC_000949.1	19605	20705	+	1101	hypothetical protein BB_S33 (plasmid)	1.24452	0.315586	0.481172	0.574125	6.66189	6.83826	6.75996	6.64479	8.04625	6.00494	5.95107	7.10224	5109	3896	3198	4183	10300	2364	2520	4663
BB_0081	NC_001318.1	76451	77701	+	1251	efflux ABC transporter permease	1.24623	0.317576	0.00962287	0.0209049	3.07855	3.16999	3.24187	3.06772	3.38725	3.46288	3.5503	3.41814	484	348	317	398	463	461	542	412
BB_0335	NC_001318.1	343208	344179	+	972	peptide ABC transporter ATP-binding protein	1.249	0.320768	0.0566995	0.0955098	9.31445	9.2937	9.33255	9.28941	10.0547	9.32866	9.37582	9.6347	28362	18866	16796	23094	36588	20898	23893	23818
BB_0579	NC_001318.1	592446	595931	+	3486	DNA polymerase III subunit alpha	1.25079	0.322839	0.00934428	0.0204406	9.39033	9.44465	9.46666	9.41688	9.42816	9.89223	9.92303	9.71576	107212	75125	66106	90477	84993	110770	125217	90359
BB_A10	NC_001857.2	6521	7147	+	627	hypothetical protein BB_A10 (plasmid)	1.25146	0.323617	0.422373	0.519332	6.38607	6.28608	6.29463	6.21885	7.5363	5.71497	5.70271	6.69408	2403	1513	1319	1773	4119	1101	1208	2001
BB_0268	NC_001318.1	281314	281793	-	480	hypothetical protein BB_0268	1.25294	0.325315	0.0058595	0.0136282	9.35189	9.30858	9.34567	9.41921	9.44364	9.74454	9.67431	9.8378	14374	9413	8370	12478	11829	13768	14511	13540
BB_0782	NC_001318.1	820607	821188	+	582	nicotinate-nucleotide adenylyltransferase	1.25314	0.325548	0.0178265	0.0359382	5.83287	5.89516	5.92263	5.96588	6.01523	6.33151	6.25554	6.29861	1520	1071	946	1381	1332	1567	1645	1412
BB_0281	NC_001318.1	292426	293208	-	783	motility protein A	1.25369	0.326183	0.00141341	0.00400215	8.95708	8.97272	8.97185	9.0192	9.18453	9.41429	9.39191	9.22137	17834	12166	10537	15426	16124	17864	19463	14407
BB_t03	NC_001318.1	408120	408192	-	73	NA	1.25574	0.328543	0.00632751	0.0145753	11.5387	11.5868	11.5942	11.6612	12.1226	11.9398	11.7505	11.8589	9953	6944	6049	8977	11521	9589	9306	8358
BB_0288	NC_001318.1	297466	298776	-	1311	flagellum-specific ATP synthase FliI	1.25712	0.330125	0.000686065	0.00213867	8.62271	8.50209	8.53674	8.6069	8.77867	9.00505	8.88288	8.91692	23683	14700	13049	19408	20377	22523	22899	19533
BB_0065	NC_001318.1	60036	60533	-	498	peptide deformylase	1.25775	0.330845	0.00666696	0.0152734	9.92489	9.85409	9.8782	9.8927	10.4035	10.0924	9.99078	10.347	22185	14254	12561	17975	23872	18179	18748	19993
BB_0466	NC_001318.1	486747	487538	+	792	ABC transporter ATP-binding protein	1.25803	0.331162	0.00524637	0.012449	8.79669	8.90542	8.97549	8.8753	9.45534	9.15186	9.14596	9.10121	16141	11745	10685	14122	19677	15064	16601	13408
BB_0468	NC_001318.1	488226	488972	+	747	hypothetical protein BB_0468	1.2609	0.33445	0.000836866	0.00255935	8.5328	8.58022	8.64021	8.56502	8.94916	8.93781	8.96407	8.80081	12679	8842	7988	10742	13067	12249	13803	10269
BB_0507	NC_001318.1	512393	513139	-	747	hypothetical protein BB_0507	1.26123	0.334827	0.0690801	0.113482	6.31324	6.461	6.45067	6.43097	7.10095	6.47391	6.44991	6.86935	2722	2035	1751	2447	3629	2220	2416	2692
BB_0179	NC_001318.1	181408	182802	-	1395	tRNA modification GTPase	1.26247	0.336251	2.78164e-05	0.00012003	9.62319	9.62733	9.588	9.64239	10.0145	9.9289	9.90827	9.97253	50418	34121	28775	42332	51066	45468	49598	43203
BB_0210	NC_001318.1	212061	215420	+	3360	hypothetical protein BB_0210	1.26562	0.339845	0.000278457	0.000945702	8.85673	8.76393	8.79661	8.83061	9.26068	9.02458	9.06457	9.24395	71388	45173	40045	58085	72942	58512	66566	62799
BB_M35	NC_000951.1	23241	24566	+	1326	BppA (plasmid)	1.26643	0.340769	0.0761176	0.123434	1.69184	1.63334	1.61938	1.86396	1.57949	2.40135	2.10637	1.98869	196	127	109	183	140	234	211	162
BB_0649	NC_001318.1	688490	690127	+	1638	chaperonin GroEL	1.26673	0.341112	0.000103057	0.000377476	13.0595	13.0082	13.0128	13.0519	13.4866	13.315	13.2894	13.3981	640840	417352	362838	528167	665392	558184	606789	545068
BB_J31	NC_001856.1	23366	24088	+	723	hypothetical protein BB_J31 (plasmid)	1.26679	0.341173	0.118384	0.179715	5.07685	5.02736	4.8739	5.10876	4.68291	5.63363	5.56026	5.40791	1118	729	568	947	657	1200	1262	946
BB_H13	NC_001853.1	9848	10516	-	669	protein RepU (plasmid)	1.26761	0.342108	0.0773739	0.124669	8.84136	8.90209	8.8722	8.937	9.72916	8.91489	8.91858	9.19924	14063	9898	8402	12450	20095	10797	11978	12122
BB_0592	NC_001318.1	611309	612022	+	714	hypothetical protein BB_0592	1.26961	0.344388	0.00152416	0.00426764	8.50226	8.46802	8.67767	8.5728	8.82339	8.93968	9.00406	8.83173	11865	7819	7836	10323	11447	11723	13564	10028
BB_E31	NC_001850.1	21946	22677	-	732	antigen, P35, putative (plasmid)	1.27155	0.346586	0.563069	0.653285	8.34369	8.35304	8.13684	8.2501	5.58001	9.14357	9.22194	8.50513	10898	7402	5522	8462	1239	13843	16173	8198
BB_I19	NC_001854.1	10815	11927	+	1113	hypothetical protein BB_I19 (plasmid)	1.27194	0.347032	0.150328	0.219228	6.6603	6.72219	6.68774	6.72068	7.59015	6.56482	6.59654	7.17073	5159	3634	3075	4457	7590	3523	3985	4943
BB_0515	NC_001318.1	526325	527305	+	981	thioredoxin reductase	1.2726	0.347777	0.00514616	0.0123273	7.49785	7.40534	7.40371	7.46457	7.97382	7.69542	7.61369	7.85522	8126	5143	4452	6579	8728	6799	7109	7002
BB_A24	NC_001857.2	16001	16576	-	576	decorin-binding protein A (plasmid)	1.2727	0.347888	0.599239	0.680218	9.59692	9.56266	8.98089	9.47574	6.27921	10.4349	10.2452	9.68222	20442	13471	7800	15572	1583	26661	25867	14587
BB_P27	NC_000948.1	16578	17060	-	483	surface protein (plasmid)	1.27271	0.347899	0.51947	0.609434	5.55452	5.40796	5.25748	5.40722	3.19233	6.37369	6.18502	5.69298	1040	634	495	778	156	1339	1300	770
BB_0093	NC_001318.1	89811	91115	-	1305	V-type ATP synthase subunit B	1.27347	0.348767	3.5927e-05	0.00014842	11.0515	10.9847	11.0205	11.0408	11.2686	11.4143	11.4383	11.3664	126933	81785	72658	104389	113945	119099	133995	106203
BB_0254	NC_001318.1	263988	266114	+	2127	single-stranded-DNA-specific exonuclease	1.27379	0.349122	6.82451e-05	0.000262161	8.31645	8.26397	8.2394	8.26795	8.68487	8.5201	8.62063	8.65459	31075	20221	17228	24895	30979	26110	30977	26422
BB_0355	NC_001318.1	365115	365603	-	489	transcription factor	1.27387	0.349222	0.00518595	0.0123289	12.5845	12.4758	12.5576	12.6186	12.5789	12.9862	12.9288	13.0938	137647	86147	79011	116774	105885	132672	141081	131777
BB_0063	NC_001318.1	58029	58982	-	954	hypothetical protein BB_0063	1.27474	0.350201	0.000130779	0.000466802	8.56683	8.59998	8.62876	8.61455	9.00336	8.9612	8.9457	8.89927	16579	11448	10121	14198	17327	15899	17405	14041
BB_0236	NC_001318.1	240283	242289	-	2007	hypothetical protein BB_0236	1.27524	0.350767	9.22058e-06	4.61029e-05	10.8206	10.846	10.8737	10.8626	11.2482	11.182	11.1735	11.2017	166346	114252	100928	141898	172780	155918	171514	145716
BB_0416	NC_001318.1	426736	427950	+	1215	pheromone shutdown protein	1.27611	0.351758	0.00225747	0.00603615	8.76923	8.85698	8.76321	8.7862	9.37544	9.00797	9.00157	9.1668	24295	17423	14149	20367	28560	20916	23042	21526
BB_0650	NC_001318.1	690193	690489	+	297	hypothetical protein BB_0650	1.2772	0.352989	0.000913804	0.00276777	11.1689	11.135	11.1467	11.1398	11.6489	11.3175	11.3986	11.6108	31338	20657	18047	25446	33753	25346	29667	28633
BB_0278	NC_001318.1	289963	291021	-	1059	flagellar motor switch protein FliM	1.27746	0.353276	1.53352e-05	7.10379e-05	10.2794	10.3016	10.2656	10.2909	10.5342	10.6695	10.689	10.6532	60318	41336	34939	50376	55577	57673	64687	52571
BB_0756	NC_001318.1	799208	800275	-	1068	hypothetical protein BB_0756	1.27764	0.35348	0.0636702	0.105698	4.64936	4.50355	4.53845	4.65584	5.3459	4.76239	4.56793	4.97476	1228	749	665	1022	1537	969	937	1035
BB_0256	NC_001318.1	267066	267275	+	210	30S ribosomal protein S21	1.27799	0.353878	0.0656895	0.108763	11.8604	11.8134	11.7689	11.861	12.5526	11.832	11.7539	12.4143	35786	23375	19641	29661	44649	25600	26834	35336
BB_0480	NC_001318.1	497895	498191	+	297	50S ribosomal protein L23	1.2805	0.356712	2.02061e-05	8.99635e-05	11.117	11.1025	11.061	11.1268	11.4253	11.5074	11.4244	11.4764	30231	20197	17006	25218	28908	28911	30203	26085
BB_Q47	NC_000956.1	29937	30974	+	1038	protein ErpX (plasmid)	1.28213	0.358537	0.390951	0.484841	5.07484	4.83653	4.77025	4.95473	3.51255	5.86095	5.4138	5.40764	1603	917	759	1222	419	2017	1637	1358
BB_0057	NC_001318.1	52454	53461	-	1008	glyceraldehyde 3-phosphate dehydrogenase	1.28305	0.359574	1.18401e-05	5.71591e-05	12.4604	12.4551	12.4932	12.506	12.8993	12.7788	12.799	12.873	260356	175042	155760	222628	272544	236863	265798	233096
BB_0296	NC_001318.1	305113	305661	-	549	ATP-dependent protease subunit HslV	1.28329	0.359852	0.0494465	0.0852292	7.00705	6.89534	6.96257	6.95608	6.83695	7.53991	7.52265	7.25681	3236	2021	1835	2588	2221	3416	3735	2588
BB_0190	NC_001318.1	189299	189859	-	561	translation initiation factor IF-3	1.28529	0.362089	0.00856718	0.0191056	11.7082	11.644	11.6105	11.6656	12.3171	11.8356	11.7444	12.1095	86027	55524	47014	69198	101319	68562	71217	76418
BB_0341	NC_001318.1	348153	349610	-	1458	aspartyl/glutamyl-tRNA(Asn/Gln) amidotransferase subunit B	1.28532	0.362132	1.13737e-05	5.51187e-05	9.25724	9.28228	9.28759	9.26114	9.65931	9.66403	9.6643	9.54575	40889	28076	24421	33969	41725	39551	43773	33591
BB_A34	NC_001857.2	21684	23273	-	1590	extracellular solute-binding protein, family 5 (plasmid)	1.28572	0.362579	0.576005	0.663457	6.08549	5.95251	5.59317	5.88315	2.86602	6.8731	6.77597	6.14532	4948	3045	2057	3563	410	6232	6447	3469
BB_0228	NC_001318.1	232338	235253	+	2916	hypothetical protein BB_0228	1.28664	0.363604	0.0121327	0.0256928	8.24091	8.28115	8.22079	8.2504	8.95758	8.37203	8.38089	8.65578	40429	28054	23316	33717	51308	32304	35966	36253
BB_0833	NC_001318.1	881085	884213	-	3129	isoleucine--tRNA ligase	1.28735	0.364401	8.13312e-05	0.000304992	8.66163	8.71136	8.65716	8.62756	9.18162	8.90785	8.98308	9.02996	58071	40562	33856	46990	64305	50254	58585	50420
BB_0087	NC_001318.1	82970	83920	-	951	L-lactate dehydrogenase	1.28739	0.364455	9.35588e-06	4.65945e-05	11.625	11.5582	11.5419	11.6236	11.9323	11.9445	11.9065	12.0225	137658	88690	76001	113938	131544	125336	135084	121965
BB_0696	NC_001318.1	736960	737208	+	249	hypothetical protein BB_0696	1.29004	0.36741	0.0657782	0.108767	10.2069	9.88377	9.94696	10.0965	9.85485	10.5961	10.2907	10.7338	13487	7275	6587	10351	8160	12888	11540	13071
BB_0601	NC_001318.1	625007	626260	+	1254	serine hydroxymethyltransferase	1.29033	0.367737	4.28509e-05	0.000174732	10.3151	10.1811	10.2437	10.2747	10.4729	10.6807	10.6714	10.654	73213	45023	40749	58983	63076	68823	75666	62284
BB_0572	NC_001318.1	585080	586156	+	1077	glycosyl transferase	1.29055	0.367989	0.000144404	0.00050966	9.39997	9.39952	9.48656	9.44708	9.91253	9.69628	9.69256	9.89055	33345	22495	20707	28544	36735	29876	32974	31512
BB_0045	NC_001318.1	42907	45354	-	2448	P115 protein	1.29177	0.369349	0.00132516	0.0038121	5.94973	6.0183	5.98066	5.99692	6.19385	6.47871	6.39947	6.33675	6934	4907	4143	5936	6342	7300	7646	6099
BB_0727	NC_001318.1	765373	766716	+	1344	phosphofructokinase	1.29192	0.369514	0.000559196	0.00178829	10.5987	10.5557	10.5655	10.584	11.1845	10.8372	10.8115	10.918	95517	62564	54587	78335	110702	82215	89372	80162
BB_0396	NC_001318.1	408201	408380	-	180	50S ribosomal protein L33	1.29235	0.369993	0.0574359	0.0963638	11.5009	11.5548	11.5583	11.5102	12.3774	11.5929	11.4994	11.9641	23907	16747	14549	19935	33894	18592	19282	22168
BB_0346	NC_001318.1	354648	355298	-	651	export chaperone	1.29299	0.370711	1.59776e-05	7.37427e-05	10.2928	10.2774	10.3497	10.4009	10.7132	10.7664	10.69	10.6343	37425	24988	22768	33419	38678	37915	39793	31895
BB_0825	NC_001318.1	868733	869380	-	648	hypothetical protein BB_0825	1.29475	0.372669	0.0724133	0.118494	6.46985	6.62659	6.4799	6.52332	7.33557	6.56269	6.53493	7.00644	2632	1980	1550	2263	3704	2048	2223	2568
BB_O01	NC_000952.1	65	1288	+	1224	hypothetical protein BB_O01 (plasmid)	1.295	0.372957	0.0656347	0.108763	3.88946	3.8926	3.72299	3.81754	4.64422	3.97644	3.78494	4.2686	831	562	433	655	1083	644	624	727
BB_J47	NC_001856.1	34905	35591	-	687	hypothetical protein BB_J47 (plasmid)	1.29735	0.375569	0.223503	0.307103	5.56579	5.43353	5.47893	5.51551	4.77838	6.26549	6.26824	5.7354	1491	918	821	1193	667	1767	1959	1128
BB_0566	NC_001318.1	577950	578261	+	312	hypothetical protein BB_0566	1.29764	0.375891	0.101543	0.157956	8.2324	8.11234	8.17642	8.2175	7.81016	8.86527	8.79291	8.55739	4300	2670	2419	3526	2478	4865	5120	3623
BB_0080	NC_001318.1	75774	76454	+	681	ABC transporter ATP-binding protein	1.2989	0.377295	0.00230659	0.00613145	5.46477	5.42402	5.33981	5.36582	5.84384	5.70911	5.75765	5.79461	1378	904	739	1066	1384	1191	1363	1165
BB_0503	NC_001318.1	508870	509241	+	372	50S ribosomal protein L17	1.30108	0.379708	3.52169e-06	1.94619e-05	11.3665	11.342	11.3369	11.356	11.7993	11.6884	11.6761	11.7531	45014	29865	25790	37023	46924	41052	45042	39581
BB_0402	NC_001318.1	414327	415793	-	1467	proline--tRNA ligase	1.30111	0.379739	3.81558e-05	0.000157112	8.56545	8.58034	8.63952	8.56577	9.07408	8.8819	8.91462	8.99288	25470	17366	15680	21107	27983	23141	26194	23039
BB_0677	NC_001318.1	715009	716619	+	1611	sugar ABC transporter ATP-binding protein	1.30175	0.380456	2.09101e-05	9.21216e-05	8.10333	8.1079	8.11119	8.11799	8.47834	8.50891	8.42163	8.55042	20304	13745	11939	16994	20334	19623	20439	18618
BB_0334	NC_001318.1	342335	343207	+	873	peptide ABC transporter ATP-binding protein	1.30288	0.381701	0.0126328	0.0266232	9.73363	9.71589	9.67713	9.74361	10.4634	9.84303	9.84199	10.1553	34062	22705	19155	28417	43622	26810	29645	30688
BB_0279	NC_001318.1	291059	291595	-	537	flagellar basal body-associated protein FliL	1.30299	0.381823	9.08284e-05	0.000337592	9.88803	9.87123	9.81798	9.88697	10.0904	10.3175	10.3234	10.2495	23319	15554	12991	19306	20719	22913	25459	20150
BB_0120	NC_001318.1	117678	118370	-	693	isoprenyl transferase	1.30663	0.385848	4.9577e-05	0.000198308	11.2095	11.1402	11.1668	11.2027	11.3652	11.6356	11.6187	11.6269	75208	48373	42701	62021	64699	73728	80631	67562
BB_t25	NC_001318.1	46531	46602	+	72	NA	1.30974	0.389281	0.253067	0.336711	2.88228	2.77319	1.42807	2.81755	3.5696	2.92151	2.31605	2.95596	24	15	5	19	30	18	13	17
BB_0824	NC_001318.1	868195	868740	+	546	hypothetical protein BB_0824	1.31248	0.392294	0.000386473	0.00126812	10.237	10.3286	10.3964	10.3405	10.9372	10.6519	10.703	10.556	30198	21714	19723	26881	37889	29374	33676	25338
BB_0230	NC_001318.1	235595	237142	-	1548	transcription termination factor Rho	1.31278	0.39263	3.31077e-05	0.000138016	9.23331	9.2115	9.2875	9.28719	9.47046	9.71392	9.66694	9.72597	42699	28382	25927	36723	38865	43470	46560	40410
BB_0594	NC_001318.1	614014	615771	-	1758	arginine--tRNA ligase	1.31435	0.394347	0.00144522	0.00407376	9.0803	9.0586	8.99298	9.02606	9.69294	9.24169	9.25284	9.50002	43612	28991	24007	34800	51497	35586	39683	39239
BB_0435	NC_001318.1	452040	454472	-	2433	DNA gyrase subunit A	1.31456	0.394585	0.000912066	0.00276777	12.3342	12.2995	12.343	12.348	12.3975	12.8294	12.818	12.8145	575772	379321	338793	481615	464584	592114	650036	540247
BB_S31	NC_000949.1	18287	19228	-	942	hypothetical protein BB_S31 (plasmid)	1.31516	0.39524	0.00207789	0.00559432	2.69897	2.59666	2.5435	2.60938	3.03497	3.14815	2.92803	2.92296	280	176	147	218	273	279	265	220
BB_0778	NC_001318.1	818605	818916	+	312	50S ribosomal protein L21	1.31637	0.396564	0.00517077	0.0123289	8.50684	8.77509	8.6915	8.59226	9.29686	8.91939	8.92374	8.9906	5201	4227	3457	4572	6945	5051	5606	4892
BB_A64	NC_001857.2	42624	43532	-	909	P35 antigen (plasmid)	1.31819	0.398562	0.555723	0.645951	9.93944	9.92121	9.56089	9.81543	6.51306	10.831	10.7097	10.1899	40905	27257	18401	31099	2938	55369	56327	32729
BB_0185	NC_001318.1	187178	187831	-	654	glycoprotease family protein	1.32013	0.400685	0.00398049	0.00985348	6.40068	6.5749	6.56028	6.49012	6.70288	6.96351	7.05658	6.8877	2532	1928	1654	2232	2411	2729	3221	2387
BB_0247	NC_001318.1	252434	253039	+	606	non-canonical purine NTP pyrophosphatase	1.32021	0.400769	0.0141886	0.0294524	5.87888	5.88064	5.97861	5.93551	6.55617	6.02469	6.16353	6.46937	1634	1104	1024	1408	2018	1319	1607	1655
BB_0157	NC_001318.1	158076	158474	+	399	hypothetical protein BB_0157	1.32297	0.403782	0.144199	0.211514	8.69214	8.80552	8.88881	8.89296	9.92465	8.70488	8.72138	9.1895	7563	5521	5069	7202	13724	5567	6231	7181
BB_0143	NC_001318.1	144307	144597	+	291	membrane protein insertion efficiency factor	1.32466	0.405618	0.0975969	0.152193	7.7386	7.80182	7.8025	7.79753	8.81681	7.78442	7.84189	8.06621	2848	2008	1741	2458	4644	2145	2470	2404
BB_0077	NC_001318.1	73489	74517	+	1029	hypothetical protein BB_0077	1.32587	0.406941	0.000772259	0.00236751	5.79773	5.73352	5.77692	5.73103	6.16064	6.1207	6.15084	6.23382	2623	1693	1512	2075	2605	2394	2705	2387
BB_0712	NC_001318.1	748123	750018	+	1896	RNA polymerase sigma factor RpoD	1.32671	0.407853	8.86387e-07	5.55645e-06	8.84265	8.89708	8.93502	8.89351	9.32802	9.27084	9.24367	9.35579	39892	27955	24872	34237	43127	39163	42527	38293
BB_0235	NC_001318.1	239144	240250	-	1107	ribosome-binding ATPase	1.32757	0.408788	1.7386e-05	7.93711e-05	9.187	9.25095	9.29032	9.24136	9.80774	9.56293	9.61255	9.61072	29570	20859	18577	25440	35113	27997	32064	26679
BB_0360	NC_001318.1	368456	368881	+	426	hypothetical protein BB_0360	1.32788	0.409125	0.00324538	0.00834527	7.34601	7.46839	7.5876	7.40331	8.06097	7.8053	7.80061	7.76441	3176	2333	2196	2738	4026	3186	3514	2855
BB_0269	NC_001318.1	281800	282687	-	888	ATP-binding protein	1.33122	0.412749	3.17569e-05	0.000134274	10.4572	10.4453	10.4362	10.4732	11.062	10.786	10.7311	10.8618	57213	38291	32975	47930	67190	52429	55848	50939
BB_0836	NC_001318.1	888312	890318	+	2007	excinuclease ABC subunit B	1.33159	0.413155	7.39714e-05	0.000281583	7.75246	7.78461	7.80194	7.80625	8.00755	8.26654	8.31524	8.19047	19834	13686	12004	17057	18279	20666	23653	18073
BB_0651	NC_001318.1	690482	690799	+	318	protein translocase subunit YajC	1.33279	0.414448	9.63407e-07	6.00937e-06	11.4939	11.4332	11.4616	11.4755	11.9421	11.8204	11.8181	11.9371	42032	27195	24037	34384	44285	38455	42486	38439
BB_0094	NC_001318.1	91137	92864	-	1728	ATP synthase subunit A	1.33287	0.414534	1.4556e-06	8.77541e-06	10.6024	10.5262	10.534	10.5675	10.847	11.0174	11.0112	11.0071	123124	78808	68667	99572	112643	119767	131965	109624
BB_0023	NC_001318.1	22146	22739	-	594	Holliday junction DNA helicase RuvA	1.3336	0.415326	0.00156075	0.0043316	9.59007	9.60483	9.52686	9.56021	10.2548	9.81494	9.77038	10.0512	20981	14304	11744	17027	25685	17890	19194	19427
BB_0215	NC_001318.1	219800	220639	+	840	phosphate ABC transporter substrate-binding protein	1.33463	0.416442	0.220229	0.302935	9.49936	9.54617	9.38448	9.47953	10.6782	9.17497	9.08674	10.0337	27862	19422	15047	22769	48712	16235	16899	27142
BB_0105	NC_001318.1	103016	103771	-	756	methionine aminopeptidase	1.33605	0.417969	1.4966e-06	8.97957e-06	9.17681	9.16024	9.16263	9.14055	9.57833	9.59702	9.56987	9.56693	20052	13377	11612	16201	20454	19577	21259	17675
BB_0593	NC_001318.1	612048	613985	+	1938	long-chain-fatty-acid CoA ligase	1.33812	0.420212	4.38431e-05	0.000177628	10.1336	10.0563	10.0923	10.119	10.2931	10.6462	10.6048	10.5139	99772	63815	56704	81833	86054	103856	111667	87352
BB_K33	NC_001855.1	21720	21893	+	174	hypothetical protein BB_K33 (plasmid)	1.34176	0.424129	0.388274	0.482471	2.01941	1.50017	1.60565	2.41652	0.587658	2.95897	2.8761	1.98425	32	15	14	35	9	45	47	21
BB_0395	NC_001318.1	407922	408092	-	171	protein translocase subunit SecE	1.34218	0.424578	0.00540085	0.0127417	10.1866	10.1532	10.2287	10.2653	10.9524	10.4633	10.3551	10.6899	9133	6022	5499	7991	11992	8072	8287	8707
BB_0565	NC_001318.1	577395	577937	+	543	purine-binding chemotaxis protein	1.34353	0.42603	0.0552146	0.0932579	9.61435	9.51705	9.48075	9.64969	9.19869	10.2704	10.1224	10.1539	19505	12304	10398	16561	11292	22425	22395	19069
BB_J48	NC_001856.1	35634	36248	-	615	hypothetical protein BB_J48 (plasmid)	1.34473	0.427319	0.131768	0.195186	6.90864	6.81948	6.6894	6.77886	6.21534	7.62812	7.44834	7.25873	3386	2148	1701	2564	1617	4068	3974	2903
BB_D14	NC_001849.2	8267	9379	+	1113	hypothetical protein BB_D14 (plasmid)	1.34594	0.42861	0.0900669	0.142211	7.93759	7.99759	7.94091	7.96208	9.00237	7.85548	7.9257	8.46236	12505	8797	7330	10538	20201	8619	10013	12101
BB_0266	NC_001318.1	279078	279380	-	303	hypothetical protein BB_0266	1.348	0.430819	0.00180285	0.00495982	9.79128	9.64627	9.63033	9.76916	9.99147	10.1211	9.97107	10.435	12304	7509	6436	10039	10916	11283	11252	12930
BB_0128	NC_001318.1	124149	124814	-	666	cytidylate kinase	1.34813	0.430961	0.00109131	0.00322026	8.90132	9.01462	8.8737	8.94163	9.65314	9.27488	9.16833	9.31545	14594	10653	8373	12434	18978	13795	14178	13080
BB_0842	NC_001318.1	900799	901782	+	984	ornithine carbamoyltransferase	1.35053	0.433525	0.00302029	0.0078143	9.48164	9.3767	9.38149	9.51076	9.44555	10.0865	9.90206	9.97729	32240	20230	17590	27256	24282	35775	34835	30575
BB_0151	NC_001318.1	150974	152179	+	1206	N-acetylglucosamine-6-phosphate deacetylase	1.35189	0.434976	0.0525067	0.0895243	8.9037	8.99975	8.97704	8.94458	9.97475	8.94388	9.02047	9.38544	26471	19093	16288	22562	42948	19859	23173	24863
BB_Q03	NC_000956.1	856	1407	+	552	outer membrane protein (plasmid)	1.35215	0.435255	0.135931	0.200554	4.40333	4.32526	4.20148	4.40899	3.72458	5.19311	5.04068	4.73528	535	342	272	445	258	675	672	453
BB_0393	NC_001318.1	406861	407292	-	432	50S ribosomal protein L11	1.35228	0.435398	0.000517993	0.00166498	10.286	10.2623	10.349	10.2492	10.9848	10.5085	10.5937	10.7567	24719	16409	15101	19964	30984	21042	24700	23040
BB_0674	NC_001318.1	712204	713250	-	1047	membrane protein	1.35953	0.443106	0.0276297	0.052908	6.1013	6.15926	6.09575	6.14034	7.03017	6.21365	6.2933	6.58538	3294	2314	1919	2804	4843	2598	3038	3099
BB_O32	NC_000952.1	20766	21515	+	750	PF-32 protein (plasmid)	1.36115	0.444821	0.0863408	0.136718	6.4885	6.63369	6.49509	6.57457	7.56124	6.50849	6.47426	7.14018	3086	2303	1813	2714	5013	2283	2467	3261
BB_K13	NC_001855.1	8164	8859	-	696	hypothetical protein BB_K13 (plasmid)	1.36196	0.445688	0.0058054	0.0135459	12.5472	12.5256	12.5389	12.5659	13.3465	12.6957	12.6871	13.1197	190917	126922	111010	160236	256563	154400	169827	190963
BB_0731	NC_001318.1	771162	771563	-	402	hypothetical protein BB_0731	1.36262	0.446383	0.000767265	0.00235794	7.77821	7.75531	7.63668	7.77108	8.02086	8.18915	8.13774	8.36347	4044	2686	2144	3334	3695	3923	4189	4081
BB_0280	NC_001318.1	291644	292426	-	783	flagellar motor protein MotB	1.36495	0.448848	7.7352e-06	3.92998e-05	9.51261	9.36378	9.4039	9.43522	9.71099	9.94466	9.96214	9.88407	26211	15954	14216	20582	23225	25801	28898	22807
BB_0561	NC_001318.1	573853	575247	+	1395	6-phosphogluconate dehydrogenase	1.36769	0.451746	0.000319638	0.00106546	9.58764	9.56388	9.57273	9.60532	10.318	9.87432	9.82076	10.07	49191	32653	28472	41258	63024	43780	46679	46221
BB_Q42	NC_000956.1	25890	26426	+	537	protein BdrV (plasmid)	1.36943	0.453579	0.00206548	0.00557281	6.30311	6.41303	6.44183	6.57372	7.11266	6.81605	6.73348	6.86774	1943	1415	1251	1942	2630	2023	2114	1933
BB_G31	NC_001852.1	26570	27085	+	516	hypothetical protein (plasmid)	1.37015	0.454336	0.00408493	0.0100922	3.93751	3.72639	3.774	3.9617	4.02478	4.56442	4.20151	4.39748	362	211	189	305	297	408	351	335
BB_0270	NC_001318.1	282699	283865	-	1167	flagellar biosynthesis regulator FlhF	1.37083	0.455049	1.80972e-05	8.20233e-05	8.60891	8.67329	8.69205	8.63172	8.91106	9.16463	9.24524	9.08567	20881	14734	12936	17576	19882	22394	26204	19545
BB_0188	NC_001318.1	188708	189055	-	348	50S ribosomal protein L20	1.37459	0.459002	1.86208e-05	8.40941e-05	11.9099	11.7968	11.8286	11.8463	12.4249	12.1792	12.1265	12.4599	61372	38291	33925	48653	67723	53967	57572	60434
BB_0686	NC_001318.1	727737	728675	+	939	diphosphomevalonate decarboxylase	1.37705	0.461584	5.41927e-05	0.000215403	7.27332	7.19977	7.24029	7.28103	7.55863	7.81514	7.69917	7.75721	6657	4269	3805	5545	6265	7071	7220	6262
BB_0178	NC_001318.1	179540	181405	-	1866	tRNA uridine 5-carboxymethylaminomethyl modification protein GidA	1.38073	0.465431	2.01208e-09	2.16686e-08	9.72667	9.73895	9.72913	9.74082	10.2548	10.1567	10.1924	10.1917	72456	49313	42446	60623	80691	71222	80786	67269
BB_O40	NC_000952.1	26893	27984	+	1092	protein ErpM (plasmid)	1.38587	0.470787	0.197263	0.27859	5.3194	5.09744	5.22045	5.32776	4.29043	6.25372	5.69165	5.96742	1998	1156	1091	1665	756	2786	2088	2106
BB_0439	NC_001318.1	459525	459824	+	300	hypothetical protein BB_0439	1.38597	0.470894	0.000119812	0.000435053	7.87354	8.07402	7.99001	7.95535	8.48124	8.40328	8.43824	8.45857	3224	2500	2044	2827	3794	3396	3850	3253
BB_0596	NC_001318.1	616412	618559	-	2148	methyl-accepting chemotaxis protein	1.38613	0.471063	0.0303245	0.0569967	8.95827	8.96338	8.91943	8.94296	9.97868	9.0029	9.01362	9.44263	48965	33160	27875	40140	76703	36848	41078	46074
BB_0015	NC_001318.1	14725	15345	-	621	uridine kinase	1.38615	0.471084	0.000462989	0.00149966	8.46034	8.5249	8.69025	8.54566	9.30431	8.89528	8.91773	8.95761	10024	7074	6875	8811	13895	9887	11112	9517
BB_0262	NC_001318.1	275243	276496	-	1254	M23 peptidase domain-containing protein	1.38694	0.471902	7.59663e-05	0.000288306	5.9437	5.94198	5.98732	6.03872	6.53209	6.42993	6.41246	6.4236	3537	2384	2132	3130	4107	3615	3952	3318
BB_0582	NC_001318.1	598588	599376	-	789	carboxypeptidase	1.38771	0.472702	0.0267572	0.0514718	8.66332	8.77916	8.72856	8.73886	9.74427	8.79975	8.84917	9.20282	14660	10720	8970	12799	23949	11757	13463	14332
BB_0070	NC_001318.1	65291	65752	+	462	hypothetical protein BB_0070	1.38778	0.472781	0.000132123	0.000470269	10.5032	10.4937	10.577	10.5149	11.241	10.7813	10.8393	11.0723	30729	20601	18915	25667	39574	27187	31318	30664
BB_0653	NC_001318.1	692629	693528	+	900	protein translocase subunit SecF	1.38829	0.473306	3.70463e-06	2.03836e-05	9.62551	9.64495	9.80936	9.84964	10.3322	10.2319	10.1427	10.1195	32580	22284	21643	31530	41061	36189	37644	30861
BB_O24	NC_000952.1	15429	15785	+	357	holin protein (plasmid)	1.3883	0.473316	0.283919	0.371097	5.30838	5.18706	5.18548	5.29792	6.63674	4.69051	4.57696	5.94344	648	402	348	533	1257	308	315	677
BB_0056	NC_001318.1	51253	52434	-	1182	phosphoglycerate kinase	1.38937	0.474433	3.80369e-08	3.11211e-07	11.5949	11.562	11.6205	11.5934	12.1872	12.0065	12.0142	12.0538	167557	110523	99751	138683	195085	162617	180904	154915
BB_0763	NC_001318.1	804417	805772	-	1356	acetoacetate metabolism regulatory protein AtoC	1.38947	0.474531	0.0533641	0.0907405	7.02424	7.01159	7.03106	7.04987	8.07322	6.99165	7.04689	7.62323	8089	5411	4753	6822	12925	5770	6634	8241
BB_0265	NC_001318.1	278537	279058	-	522	hypothetical protein BB_0265	1.39065	0.47576	0.0011669	0.00341928	8.89962	8.87225	8.78938	8.87366	8.93645	9.52521	9.42323	9.38846	11425	7565	6190	9297	9051	12861	13260	10784
BB_0227	NC_001318.1	231621	232322	+	702	hypothetical protein BB_0227	1.39068	0.475789	0.00339428	0.00865747	7.83976	7.85521	7.80517	7.81494	8.651	8.03769	8.06488	8.37623	7370	5027	4208	6002	9987	6168	6955	7190
BB_0549	NC_001318.1	560729	561127	-	399	hypothetical protein BB_0549	1.39087	0.475993	0.00446992	0.0110002	5.63599	5.73279	5.91262	5.91678	6.5479	6.02906	6.11503	6.36849	909	656	644	915	1321	871	1023	1016
BB_0567	NC_001318.1	578277	580421	+	2145	chemotaxis histidine kinase	1.39122	0.476347	0.0123841	0.0261811	8.70641	8.61247	8.59661	8.64352	8.47422	9.3705	9.33319	9.12419	41064	25964	22255	32571	26997	47475	51192	36897
BB_0828	NC_001318.1	872586	875132	-	2547	DNA topoisomerase I	1.39132	0.476452	0.0151498	0.0311398	7.31905	7.32557	7.28566	7.30254	8.26265	7.42327	7.4331	7.84855	18639	12635	10651	15267	27684	14618	16286	18096
BB_0267	NC_001318.1	279407	281311	-	1905	hypothetical protein BB_0267	1.39137	0.476505	7.52733e-07	4.76605e-06	8.88583	8.82122	8.83176	8.85343	9.15622	9.44449	9.291	9.39099	41299	26649	23264	33457	38467	44382	44154	39425
BB_0487	NC_001318.1	501215	501469	+	255	30S ribosomal protein S17	1.39374	0.478957	0.000126988	0.000458466	8.60307	8.73111	8.64617	8.61423	9.28585	9.02444	9.03146	9.1557	4544	3351	2738	3794	5633	4440	4937	4483
BB_M27	NC_000951.1	16593	17075	-	483	rev protein (plasmid)	1.39693	0.482257	0.337554	0.430048	5.34119	5.14684	4.88756	5.14355	3.35788	6.24652	6.00442	5.53894	897	529	383	648	175	1226	1147	692
BB_0055	NC_001318.1	50490	51251	-	762	triosephosphate isomerase	1.39709	0.482426	3.34634e-06	1.85744e-05	10.7078	10.7108	10.7082	10.7241	11.395	11.0581	11.0576	11.242	58408	39497	34167	48940	72623	54327	60095	56892
BB_0111	NC_001318.1	109675	111042	-	1368	replicative DNA helicase	1.39885	0.484237	0.00038942	0.00127446	9.28487	9.35402	9.39812	9.33971	10.1822	9.67308	9.68349	9.71005	39107	27686	24738	33656	56252	37343	41621	35319
BB_0008	NC_001318.1	8427	9197	+	771	hypothetical protein BB_0008	1.39958	0.484991	0.00608935	0.0140523	6.14142	6.15591	6.14682	6.108	6.99857	6.33363	6.42386	6.64238	2494	1700	1464	2019	3489	2079	2449	2374
BB_0058	NC_001318.1	53534	55504	-	1971	hypothetical protein BB_0058	1.40106	0.486523	1.83942e-08	1.63216e-07	8.90185	8.87865	8.91185	8.93339	9.26693	9.40888	9.44483	9.44445	43207	28692	25444	36589	42974	44800	50824	42331
BB_0837	NC_001318.1	890322	893174	+	2853	excinuclease ABC subunit A	1.40152	0.486992	6.7506e-06	3.51477e-05	7.25928	7.27167	7.31574	7.30741	7.55227	7.87147	7.87937	7.77615	20031	13634	12182	17159	18952	22340	24856	19278
BB_0426	NC_001318.1	446327	446875	-	549	nucleoside 2-deoxyribosyltransferase superfamily protein	1.40343	0.488956	0.0171333	0.0346517	10.1223	10.2355	10.2403	10.2222	11.1979	10.3404	10.2792	10.7664	28043	20469	17798	24901	45644	23800	25242	29477
BB_0544	NC_001318.1	553992	555212	+	1221	phosphoribosylpyrophosphate synthetase	1.40599	0.491589	4.70293e-08	3.79852e-07	9.57829	9.62684	9.65915	9.62965	9.97189	10.1777	10.1894	10.1121	42777	29855	26459	36726	43396	47288	52752	41656
BB_H32	NC_001853.1	21470	22219	+	750	antigen P35 (plasmid)	1.40659	0.492199	0.0037791	0.00941041	5.35249	5.40562	5.2803	5.3297	5.39932	6.0002	5.96318	5.90071	1404	983	781	1145	1120	1605	1731	1381
BB_0322	NC_001318.1	326699	327757	-	1059	hypothetical protein BB_0322	1.40693	0.492554	2.65856e-06	1.50891e-05	8.30281	8.38492	8.50942	8.4358	9.02657	8.89385	8.88853	8.79184	15326	10948	10343	13924	19546	16844	18570	14468
BB_P30	NC_000948.1	19114	20214	+	1101	hypothetical protein BB_P30 (plasmid)	1.40988	0.49557	0.052708	0.089746	6.90124	6.90871	6.92877	6.81842	8.01267	6.881	6.93748	7.41029	6031	4091	3595	4718	10063	4339	4993	5773
BB_0189	NC_001318.1	189076	189276	-	201	50S ribosomal protein L35	1.41844	0.504309	1.6303e-05	7.49701e-05	10.8982	10.6666	10.7056	10.7916	11.2707	11.1958	11.141	11.4624	17580	10104	8996	13528	17575	15765	16795	17484
BB_0643	NC_001318.1	681685	682524	-	840	ribosome biogenesis GTPase A	1.4188	0.504669	0.0375546	0.0680846	5.28727	5.41087	5.35463	5.40162	6.45729	5.49218	5.43896	5.84583	1503	1105	921	1348	2612	1264	1348	1489
BB_S38	NC_000949.1	23691	25016	+	1326	protein BppA (plasmid)	1.41894	0.504811	0.229873	0.313124	1.10073	0.913076	0.852988	1.25627	-0.151379	2.03921	2.01474	1.39132	130	77	64	120	42	182	198	107
BB_0064	NC_001318.1	59101	60039	-	939	methionyl-tRNA formyltransferase	1.41927	0.505144	6.13566e-08	4.80182e-07	9.57049	9.52744	9.52584	9.5683	10.0331	10.032	9.93832	10.1978	32720	21431	18552	27068	34820	32872	34088	33995
BB_0840	NC_001318.1	897704	899320	-	1617	lipoprotein	1.42122	0.50713	0.0199207	0.0397783	8.22988	8.22657	8.19077	8.19496	9.27311	8.30913	8.32206	8.74219	22248	14979	12663	17992	35407	17149	19147	21344
BB_0832	NC_001318.1	880267	881091	-	825	lipoprotein	1.42249	0.508422	0.00259414	0.00685245	8.49121	8.58343	8.56793	8.55027	9.46384	8.7758	8.80068	9.07728	13605	9787	8391	11743	20618	12091	13612	13737
BB_0455	NC_001318.1	474613	475602	+	990	hypothetical protein BB_0455	1.42345	0.509388	0.000153977	0.00054193	6.2559	6.32005	6.29273	6.36027	6.60272	6.96519	6.88227	6.79348	3467	2446	2080	3088	3405	4136	4321	3385
BB_0595	NC_001318.1	615764	616390	-	627	hypothetical protein BB_0595	1.42345	0.509391	7.1811e-05	0.000274187	7.85273	7.83486	7.81496	7.89432	8.60616	8.24764	8.25602	8.29423	6642	4427	3784	5664	8647	6372	7092	6067
BB_B26	NC_001903.1	21898	22593	+	696	hypothetical protein BB_B26 (plasmid)	1.42367	0.509616	0.141179	0.207326	5.48171	5.59195	5.53211	5.48825	6.84474	5.26234	5.36222	6.07885	1425	1038	863	1186	2831	893	1059	1450
BB_R36	NC_000950.1	22831	24156	+	1326	BppA (plasmid)	1.42379	0.50974	0.0305831	0.0573432	2.16921	2.07861	2.16328	2.17439	1.84209	2.92286	2.86834	2.75655	273	173	159	227	168	336	358	276
BB_0047	NC_001318.1	46011	46379	-	369	hypothetical protein BB_0047	1.42462	0.510574	0.00289174	0.00753216	9.80153	9.52493	9.84477	9.88338	10.2144	10.4542	9.84886	10.5152	15091	8407	9094	13233	15515	17309	12590	16646
BB_0467	NC_001318.1	487535	488224	+	690	laccase domain-containing protein	1.42761	0.513603	0.00780952	0.0176661	6.24313	6.24384	6.24864	6.24872	7.1362	6.42992	6.44497	6.90002	2395	1617	1406	1992	3435	1989	2224	2540
BB_0476	NC_001318.1	495033	496217	+	1185	elongation factor Tu	1.43019	0.516204	3.36349e-08	2.80662e-07	11.9127	11.8554	11.8987	11.9054	12.5666	12.3271	12.3128	12.417	209389	135796	121267	172605	254408	203600	223067	199758
BB_0186	NC_001318.1	187824	188237	-	414	tRNA threonylcarbamoyladenosine biosynthesis protein	1.43032	0.516334	3.33042e-06	1.85744e-05	8.97073	8.84144	8.91825	8.90856	9.53706	9.31582	9.34015	9.50152	9519	5873	5368	7554	10885	8822	9928	9250
BB_A57	NC_001857.2	38161	39405	-	1245	P45-13 (plasmid)	1.4307	0.516718	0.0224858	0.044269	4.58279	4.45796	4.26869	4.53016	5.44711	4.68551	4.50955	5.09889	1367	846	643	1092	1922	1071	1049	1315
BB_0586	NC_001318.1	603726	604769	-	1044	FemA protein	1.43151	0.517542	0.00977661	0.0211811	5.0853	5.11408	5.10379	5.10498	6.07173	5.3249	5.29567	5.64487	1624	1118	962	1364	2485	1399	1517	1610
BB_F26	NC_001851.2	14351	15451	-	1101	hypothetical protein (plasmid)	1.43177	0.517795	3.91276e-05	0.000160589	4.84415	4.801	4.68143	4.77837	5.22687	5.36025	5.28131	5.31197	1449	949	757	1147	1459	1512	1584	1348
BB_0538	NC_001318.1	548487	548885	-	399	hypothetical protein BB_0538	1.43251	0.518549	6.4957e-05	0.000251061	8.90113	8.90886	8.91672	8.96066	9.65192	9.2788	9.25774	9.53466	8742	5931	5168	7548	11360	8287	9037	9122
BB_H41	NC_001853.1	27625	28197	-	573	membrane protein (plasmid)	1.43264	0.518675	0.429085	0.525921	1.61304	1.414	0.32161	1.6708	-1.13179	2.64976	2.33897	1.47856	80	47	19	69	9	120	107	49
BB_0121	NC_001318.1	118375	118929	-	555	ribosome recycling factor	1.43335	0.519387	3.31447e-09	3.42314e-08	11.2491	11.1861	11.2097	11.2258	11.8025	11.6565	11.6419	11.8377	61907	39993	35231	50470	70163	59910	65624	62617
BB_0442	NC_001318.1	460398	462032	+	1635	membrane protein insertase YidC	1.43415	0.520192	2.65174e-10	3.34119e-09	8.88218	8.88097	8.9381	8.93659	9.3928	9.49131	9.4069	9.42665	35356	23839	21494	30419	38898	39348	41066	34684
BB_O07	NC_000952.1	4935	5396	+	462	hypothetical protein BB_O07 (plasmid)	1.43434	0.520386	0.00199686	0.00542251	2.94747	2.50705	2.60229	2.99932	3.07989	3.39261	3.39855	3.3501	163	81	75	140	138	162	180	145
BB_0434	NC_001318.1	451139	451921	-	783	chromosome-partitioning protein ParB	1.43591	0.521967	0.0169191	0.0342735	5.61552	5.80431	5.80241	5.76366	6.77993	5.93988	5.91515	6.2689	1759	1353	1171	1615	3045	1607	1748	1861
BB_0749	NC_001318.1	792351	793625	+	1275	hypothetical protein BB_0749	1.43745	0.523511	0.0248789	0.0481528	9.86902	9.95993	9.88369	9.86127	10.9837	9.96226	9.93239	10.5226	54642	39272	32282	45029	91378	42529	46096	57815
BB_I42	NC_001854.1	26360	26914	+	555	outer membrane protein (plasmid)	1.43998	0.526046	0.186148	0.264725	5.06311	5.13997	4.9544	5.03156	4.01361	6.21673	5.85583	5.39969	850	605	461	689	317	1380	1189	722
BB_0133	NC_001318.1	130170	131114	-	945	hypothetical protein BB_0133	1.44025	0.526318	7.4878e-06	3.81969e-05	10.8628	10.8927	10.8518	10.8732	11.6135	11.2379	11.1878	11.5029	80648	55565	46808	67305	104796	76315	81566	84540
BB_0477	NC_001318.1	496268	496579	+	312	30S ribosomal protein S10	1.44477	0.530836	4.67777e-09	4.59923e-08	11.4606	11.4809	11.4921	11.4452	12.1411	11.9029	11.9532	11.9943	40299	27580	24087	33032	49875	39951	45775	39237
BB_0428	NC_001318.1	447855	448172	+	318	hypothetical protein BB_0428	1.4479	0.53396	0.0347574	0.0638401	10.4844	10.6457	10.6576	10.5643	11.8028	10.6679	10.7239	10.9902	20878	15756	13767	18283	40208	17299	19900	19939
BB_0420	NC_001318.1	430619	435103	-	4485	sensory transduction histidine kinase	1.44922	0.535276	2.70044e-10	3.36886e-09	7.31202	7.3231	7.42568	7.37503	7.95361	7.87609	7.85011	7.8978	32662	22211	20667	28269	39349	35232	38290	32972
BB_0486	NC_001318.1	501015	501212	+	198	50S ribosomal protein L29	1.45007	0.536126	1.41466e-05	6.70104e-05	6.84658	6.76116	6.81421	6.84329	7.45818	7.27336	7.32081	7.35359	1044	664	597	863	1232	1024	1171	998
BB_0560	NC_001318.1	571890	573740	-	1851	chaperone protein HtpG	1.45028	0.536328	0.00141346	0.00400215	10.7691	10.7705	10.7728	10.7644	11.697	10.9987	10.996	11.4072	148042	99998	86798	122254	217492	126646	139876	154960
BB_0803	NC_001318.1	847491	848339	+	849	tRNA pseudouridine synthase B	1.45131	0.537355	5.20092e-06	2.74195e-05	8.16301	8.23633	8.23551	8.23895	8.97073	8.62077	8.64763	8.75838	11152	7918	6858	9739	15075	11175	12598	11333
BB_J26	NC_001856.1	19313	20008	+	696	ABC transporter ATP-binding protein (plasmid)	1.45211	0.53815	0.108779	0.168174	4.5977	4.35741	4.13697	4.47882	3.6687	5.37865	5.15457	5.04281	772	441	328	589	313	968	917	707
BB_0802	NC_001318.1	847126	847488	+	363	ribosome-binding factor A	1.45419	0.540214	0.00124118	0.00361175	10.1081	10.2583	10.2029	10.1972	11.1662	10.4938	10.5069	10.6546	18361	13750	11467	16181	29524	17502	19543	18037
BB_F23	NC_001851.2	12441	12992	-	552	PF49 (plasmid)	1.45542	0.541431	1.22548e-05	5.89351e-05	6.67183	6.60015	6.70563	6.61907	7.11827	7.21025	7.27408	7.15689	2579	1656	1544	2060	2714	2733	3161	2428
BB_0501	NC_001318.1	507406	507798	+	393	30S ribosomal protein S11	1.45649	0.542498	6.70525e-09	6.44933e-08	10.9864	10.9581	10.9886	10.9996	11.594	11.4884	11.3757	11.6315	36541	24180	21402	30553	42996	37755	38640	38434
BB_0610	NC_001318.1	636593	637957	+	1365	trigger factor	1.45824	0.544225	0.000128754	0.000462195	9.34674	9.43741	9.45587	9.41759	10.2518	9.71982	9.70984	10.0793	40731	29269	25692	35445	58900	38488	42295	45522
BB_K48	NC_001855.1	30719	31585	-	867	immunogenic protein P37 (plasmid)	1.46373	0.549651	0.127974	0.19015	6.22409	6.18675	5.88495	6.01591	5.2383	7.08105	6.99405	6.5948	2970	1953	1373	2130	1158	3925	4089	2583
BB_0160	NC_001318.1	160090	161208	+	1119	alanine racemase	1.46377	0.549692	0.0476733	0.0827387	5.62924	5.76522	5.73755	5.66731	6.90868	5.72073	5.72916	6.29646	2538	1882	1600	2159	4758	1973	2196	2711
BB_P31	NC_000948.1	20224	20790	+	567	hypothetical protein BB_P31 (plasmid)	1.47519	0.560905	0.0107904	0.0232012	7.82426	7.78636	7.73038	7.77581	8.83079	7.94507	7.91325	8.46667	5889	3871	3227	4718	9137	4672	5057	6183
BB_G30	NC_001852.1	25980	26390	+	411	hypothetical protein (plasmid)	1.47549	0.561193	0.00226707	0.00603912	2.46958	2.54578	2.37628	2.21136	2.60106	3.23329	2.89689	3.06767	104	74	57	72	88	129	113	106
BB_A25	NC_001857.2	16696	17259	-	564	decorin-binding protein B (plasmid)	1.47799	0.563637	0.434671	0.531447	9.76061	9.61735	9.1061	9.53255	6.01211	10.7029	10.4966	10.1995	22421	13700	8330	15860	1288	31435	30149	20443
BB_A05	NC_001857.2	3003	4256	-	1254	S1 antigen (plasmid)	1.47968	0.565282	0.374762	0.467127	4.7377	4.64038	4.34534	4.55628	1.81589	5.76249	5.58634	5.14655	1533	967	683	1120	156	2276	2229	1369
BB_Q40	NC_000956.1	24518	25273	+	756	PF-32 protein (plasmid)	1.48498	0.570442	0.0266644	0.0513719	7.96454	7.95365	7.86696	7.93322	9.09577	8.00285	7.96479	8.62651	8654	5796	4730	7016	14639	6484	6988	9210
BB_0611	NC_001318.1	637972	638556	+	585	ATP-dependent Clp protease proteolytic subunit	1.48811	0.573477	8.63703e-10	9.8042e-09	9.34169	9.38652	9.33759	9.33718	10.0259	9.88791	9.86239	9.91583	17395	12109	10144	14367	21584	18533	20148	17419
BB_0149	NC_001318.1	148786	150783	-	1998	flagellar hook-associated protein FliD	1.48877	0.57412	3.57411e-10	4.37221e-09	9.83288	9.87542	9.81279	9.82241	10.5594	10.3086	10.3382	10.4212	83509	58040	48162	68688	106709	84729	95700	84451
BB_0481	NC_001318.1	498213	499046	+	834	50S ribosomal protein L2	1.48958	0.574908	3.05967e-12	5.58722e-11	10.8761	10.8571	10.8794	10.8628	11.548	11.3822	11.4062	11.433	71837	47842	42107	58972	88381	74436	83751	71083
BB_0493	NC_001318.1	503366	503908	+	543	50S ribosomal protein L6	1.49031	0.575614	2.02284e-07	1.46481e-06	9.23595	9.18525	9.13885	9.1987	9.93779	9.75955	9.58554	9.75871	15005	9776	8204	12115	18848	15738	15436	14500
BB_K45	NC_001855.1	27383	28288	-	906	immunogenic protein P37 (plasmid)	1.49238	0.577617	0.000211479	0.000724086	11.5288	11.6559	11.544	11.5731	12.5591	11.9223	11.9215	12.1142	122680	90416	72508	104813	193502	117578	130033	123816
BB_Q27	NC_000956.1	16323	17198	+	876	hypothetical protein BB_Q27 (plasmid)	1.49249	0.577718	0.000618597	0.00195837	5.43461	5.08605	5.256	5.38118	6.05147	5.72679	5.61295	6.05248	1736	920	897	1386	2056	1551	1586	1792
BB_0724	NC_001318.1	762251	763573	+	1323	potassium transporter	1.49382	0.579009	4.6988e-06	2.50868e-05	7.72469	7.66207	7.6886	7.73944	8.53884	8.19124	8.08404	8.27804	12825	8287	7315	10735	17414	12930	13283	12659
BB_0547	NC_001318.1	557407	558024	-	618	dephospho-CoA kinase	1.49391	0.579089	8.08182e-05	0.000304204	5.35519	5.14488	5.20554	5.26812	6.03105	5.67973	5.65761	5.89957	1159	676	611	904	1430	1059	1154	1137
BB_B12	NC_001903.1	9275	10036	+	762	PF-32 protein (plasmid)	1.4976	0.582654	0.0157337	0.0321304	7.54731	7.63432	7.63022	7.64723	8.80872	7.78232	7.76416	8.17299	6532	4682	4046	5800	12093	5609	6129	6779
BB_0154	NC_001318.1	153701	156400	-	2700	protein translocase subunit SecA	1.49789	0.58293	8.17404e-11	1.10745e-09	10.7777	10.6564	10.6446	10.7258	11.2841	11.2561	11.1986	11.3945	217236	134773	115847	173614	238298	220809	234794	224056
BB_0699	NC_001318.1	738406	738771	+	366	50S ribosomal protein L19	1.49954	0.584522	2.04336e-05	9.06563e-05	10.4294	10.3714	10.3608	10.3799	11.1317	10.7948	10.6912	11.1989	23131	14994	12899	18517	29064	21740	22390	26522
BB_0606	NC_001318.1	631991	632482	+	492	chemoreceptor glutamine deamidase CheD	1.50008	0.585042	0.000565243	0.00180305	9.44302	9.30927	9.42512	9.43157	10.3729	9.74585	9.66411	10.0593	15694	9653	9065	12900	23089	14125	14769	16182
BB_0685	NC_001318.1	726458	727753	+	1296	3-hydroxy-3-methylglutaryl-CoA reductase	1.50293	0.587775	9.87631e-07	6.13013e-06	6.1746	6.2115	6.21381	6.21764	6.63455	6.87207	6.79781	6.85269	4290	2970	2578	3662	4557	5076	5335	4617
BB_J23	NC_001856.1	16520	17329	+	810	hypothetical protein BB_J23 (plasmid)	1.50486	0.589629	0.241769	0.324765	5.91658	5.89065	5.73615	5.8322	4.13382	6.97668	6.91642	6.35458	2242	1486	1157	1752	503	3411	3620	2043
BB_K17	NC_001855.1	10301	11947	+	1647	adenine deaminase (plasmid)	1.50573	0.590462	0.0112605	0.0241296	7.87393	7.83979	7.71723	7.79856	7.61817	8.72264	8.70108	8.29991	17706	11669	9289	13923	11452	23265	25362	16000
BB_0450	NC_001318.1	469961	471220	-	1260	RNA polymerase sigma-54 factor	1.50904	0.59363	8.03614e-06	4.06648e-05	6.54077	6.43613	6.48893	6.49967	6.80932	7.13607	7.17098	7.19352	5376	3374	3033	4329	5001	5926	6718	5685
BB_0264	NC_001318.1	277090	278559	-	1470	heat shock protein 70	1.5107	0.595216	1.09285e-12	2.18571e-11	8.63938	8.56705	8.58792	8.60027	9.22182	9.20599	9.19455	9.15328	26864	17242	15160	21662	31064	29029	31868	25801
BB_J46	NC_001856.1	34372	34668	-	297	hypothetical protein BB_J46 (plasmid)	1.51075	0.595267	0.0417654	0.0744333	5.22571	5.27325	5.15792	5.11299	4.71599	6.13563	6.11425	5.78904	509	355	284	390	276	698	761	506
BB_0587	NC_001318.1	604779	606983	-	2205	methionine--tRNA ligase	1.51336	0.597759	0.00473187	0.0114878	7.59879	7.61958	7.61033	7.6112	8.71395	7.82097	7.78107	8.30657	19589	13411	11548	16370	32769	16672	17945	21520
BB_0061	NC_001318.1	56832	57185	-	354	thioredoxin	1.51725	0.601461	0.00339314	0.00865747	9.35587	9.41471	9.59	9.51144	10.5667	9.82066	9.64106	10.0858	10630	7472	7312	9810	19002	10704	10458	11859
BB_0525	NC_001318.1	535178	535600	-	423	hypothetical protein BB_0525	1.52152	0.605512	0.00874564	0.0194005	8.16246	8.20158	8.26816	8.19881	9.36189	8.34441	8.44047	8.87506	5554	3851	3495	4719	9850	4597	5437	6122
BB_0300	NC_001318.1	308539	309780	-	1242	cell division protein FtsA	1.52166	0.605647	5.55483e-11	7.86414e-10	10.9692	10.8466	10.8972	10.9179	11.6133	11.4351	11.4059	11.5903	114110	70733	63484	91239	137714	114991	124690	118050
BB_0613	NC_001318.1	639859	642249	+	2391	ATP-dependent protease La	1.52383	0.607705	2.08647e-09	2.22792e-08	8.89614	8.92036	8.93292	8.92597	9.3051	9.61803	9.649	9.50975	52207	35827	31320	44158	53529	62825	71027	53729
BB_O06	NC_000952.1	3962	4921	+	960	hypothetical protein BB_O06 (plasmid)	1.52523	0.609025	0.00101421	0.00302104	2.41922	2.47637	2.18736	2.49348	3.38627	2.65541	2.92231	2.9784	235	165	117	205	355	202	269	233
BB_0127	NC_001318.1	122491	124146	-	1656	30S ribosomal protein S1	1.53013	0.613655	1.29816e-05	6.19575e-05	10.1212	10.1355	10.0509	10.1353	11.0147	10.539	10.4294	10.8404	84528	57609	47081	70718	121258	82387	84496	93598
BB_0299	NC_001318.1	307318	308517	-	1200	cell division protein FtsZ	1.5382	0.62124	7.10114e-11	9.72548e-10	9.26555	9.13644	9.20018	9.27096	9.90587	9.79376	9.71315	9.93852	33848	20886	18918	28149	40742	35615	37268	36298
BB_0597	NC_001318.1	618828	621035	+	2208	methyl-accepting chemotaxis protein	1.54215	0.624942	1.33012e-06	8.09639e-06	8.51617	8.56748	8.58531	8.56765	9.5045	9.01756	9.02257	9.13548	37048	25906	22730	31810	56759	38264	42488	38279
BB_0615	NC_001318.1	642500	643126	-	627	30S ribosomal protein S4	1.54314	0.625868	0.0130328	0.0273688	12.1627	12.2082	12.1427	12.1515	13.4282	12.2824	12.3025	12.8375	131746	91756	75987	108311	244593	104441	117189	141470
BB_0746	NC_001318.1	789947	790807	-	861	oligopeptide ABC transporter permease	1.54754	0.629978	1.57396e-06	9.35468e-06	5.01888	5.17835	5.22351	5.17645	5.87088	5.74425	5.80594	5.69426	1279	964	862	1182	1783	1543	1782	1374
BB_0391	NC_001318.1	405688	406176	-	489	50S ribosomal protein L10	1.54955	0.631851	4.14947e-08	3.37312e-07	10.0162	10.0228	10.0583	10.0508	10.9238	10.542	10.5491	10.6262	23207	15733	13974	19694	33619	24378	27108	23825
BB_0429	NC_001318.1	448202	448591	-	390	hypothetical protein BB_0429	1.55199	0.634116	0.0236188	0.046139	8.21592	8.32475	8.32894	8.29474	9.56796	8.39217	8.31554	9.05495	5314	3867	3361	4650	10476	4381	4597	6394
BB_0626	NC_001318.1	656998	657543	-	546	ribonuclease M5	1.5647	0.645887	0.00097343	0.00292726	8.30671	8.2332	8.17867	8.27396	9.19877	8.5505	8.49353	9.18263	7923	5081	4240	6417	11355	6845	7281	9780
BB_K0058	NC_001855.1	24067	24243	+	177	hypothetical protein BB_K0058 (plasmid)	1.56598	0.647061	0.00128222	0.0037055	7.40763	7.28078	7.36529	7.4648	7.44858	8.303	8.15	8.07591	1377	851	782	1187	1094	1869	1860	1472
BB_0664	NC_001318.1	702283	702951	-	669	lipoprotein	1.56604	0.647122	0.0537602	0.091291	8.31443	8.34214	8.28614	8.32255	9.73925	8.26098	8.19048	9.08575	9760	6714	5597	8132	20236	6862	7231	11205
BB_0776	NC_001318.1	817396	817956	+	561	hypothetical protein BB_0776	1.56989	0.650665	0.000701032	0.00217027	9.13902	9.13717	9.09987	9.14736	9.15585	10.0599	9.96488	9.78706	14495	9769	8250	12079	11325	20023	20744	15278
BB_0827	NC_001318.1	870112	872583	-	2472	ATP-dependent helicase	1.57034	0.651074	0.000167712	0.000585366	8.5882	8.58923	8.54736	8.5667	9.65243	8.90446	8.93343	9.27429	43601	29444	24787	35590	70407	39609	44718	47184
BB_0112	NC_001318.1	111046	111567	-	522	50S ribosomal protein L9	1.57092	0.651606	3.86948e-07	2.64975e-06	10.9683	10.9483	10.9363	10.9441	11.7705	11.4011	11.3641	11.8101	47930	31898	27415	39051	64541	47203	50911	57780
BB_F17	NC_001851.2	8772	9029	+	258	putative transmembrane protein (plasmid)	1.57238	0.652947	4.52526e-06	2.44714e-05	4.75525	4.83806	4.6713	4.73716	5.55155	5.40779	5.12128	5.50524	319	228	176	261	428	366	332	361
BB_0646	NC_001318.1	684997	685980	-	984	hypothetical protein BB_0646	1.57276	0.653295	4.83277e-12	8.45735e-11	10.0792	10.0328	10.0551	10.1025	10.8727	10.6244	10.6133	10.7577	48786	31878	28058	41078	65299	51938	57032	52515
BB_0806	NC_001318.1	850994	852514	+	1521	lipoprotein	1.58718	0.666465	3.22129e-05	0.000135294	8.05468	8.02612	8.04466	8.1209	9.08542	8.49059	8.42341	8.81526	18534	12262	10764	16077	29242	18293	19321	21120
BB_A0078	NC_001857.2	49853	50077	-	225	lipoprotein (plasmid)	1.59065	0.669617	0.228378	0.311762	8.79534	8.64168	8.34009	8.57994	6.57701	9.82124	9.70352	9.30438	4581	2779	1954	3269	760	6806	6941	4385
BB_0430	NC_001318.1	448708	449310	+	603	hypothetical protein BB_0430	1.59236	0.671167	0.0418704	0.0745151	5.63817	5.63575	5.55762	5.64317	7.0244	5.68211	5.50082	6.43048	1376	927	761	1144	2778	1035	1010	1603
BB_0491	NC_001318.1	502756	502941	+	186	30S ribosomal protein S14	1.59287	0.671628	1.90741e-07	1.40546e-06	9.97792	9.94985	9.89156	9.93476	10.8013	10.4742	10.4092	10.7204	8596	5689	4735	6912	11747	8847	9358	9673
BB_0777	NC_001318.1	818018	818548	+	531	adenine phosphoribosyltransferase	1.59752	0.67583	3.31896e-05	0.000138016	7.60608	7.60683	7.72985	7.62433	7.89209	8.50651	8.47136	8.32533	4741	3201	3021	3978	4464	6457	6973	5250
BB_0540	NC_001318.1	549642	551723	-	2082	elongation factor G	1.59783	0.676117	1.14011e-07	8.75936e-07	11.7515	11.7453	11.7443	11.7525	12.7288	12.228	12.263	12.4224	328995	221061	191446	272763	500183	333981	378620	352302
BB_0732	NC_001318.1	771570	774368	-	2799	penicillin-binding protein	1.5981	0.676358	1.14453e-10	1.48672e-09	8.75942	8.68232	8.67781	8.70617	9.57315	9.23775	9.24937	9.44489	55590	35561	30722	44388	75458	56504	63030	60132
BB_0068	NC_001318.1	63147	64028	+	882	haloacid dehalogenase-like hydrolase	1.60176	0.679656	0.000509069	0.00164048	9.64915	9.66239	9.65402	9.66052	10.7789	9.96486	9.94085	10.4834	32456	22104	19045	27103	54845	29473	32075	38923
BB_F03	NC_001851.2	2098	2619	-	522	RepU (plasmid)	1.60203	0.679903	0.00532434	0.0126103	0.602738	0.324967	1.20227	0.350589	1.19358	1.52524	1.35093	1.1706	36	20	32	25	42	50	49	36
BB_0612	NC_001318.1	638580	639872	+	1293	ATP-dependent protease ATP-binding subunit ClpX	1.60771	0.685005	1.10453e-16	3.56849e-15	8.82001	8.89517	8.87416	8.87183	9.56419	9.53756	9.58386	9.51553	26781	19039	16261	23000	34642	32131	36714	29172
BB_0066	NC_001318.1	60568	61257	-	690	hypothetical protein BB_0066	1.60831	0.685547	5.85173e-05	0.000227567	8.10646	8.10571	8.0582	8.15179	9.17773	8.55594	8.48341	8.84242	8715	5878	4929	7451	14142	8683	9137	9763
BB_0482	NC_001318.1	499056	499334	+	279	30S ribosomal protein S19	1.60949	0.686599	1.07588e-09	1.19965e-08	11.3186	11.2537	11.1965	11.2894	12.173	11.8313	11.7868	11.9842	32657	21068	17549	26516	45596	33996	36475	34844
BB_A04	NC_001857.2	2045	2893	-	849	S2 antigen (plasmid)	1.6144	0.690999	0.228643	0.311786	4.85409	4.75343	4.68713	4.77443	2.63969	6.1191	5.84069	5.42482	1125	708	586	882	187	1973	1800	1124
BB_0126	NC_001318.1	121880	122491	-	612	hypothetical protein BB_0126	1.61649	0.692867	4.28121e-09	4.28121e-08	9.92152	9.8285	9.87554	9.86608	10.8143	10.4492	10.3799	10.5825	27200	17209	15408	21686	39000	28609	30172	28928
BB_R27	NC_000950.1	16497	16997	+	501	BdrH (plasmid)	1.61816	0.694352	0.144662	0.211946	7.99	8.07707	7.9944	7.94422	9.73713	7.543	7.5144	8.77072	5837	4184	3424	4685	15132	3124	3389	6745
BB_0252	NC_001318.1	259000	261303	+	2304	hypothetical protein BB_0252	1.62318	0.698822	8.17125e-12	1.33711e-10	6.70487	6.67404	6.79815	6.73086	7.51551	7.33285	7.386	7.46466	11015	7276	6872	9292	14920	12420	14259	12545
BB_G24	NC_001852.1	19620	22259	-	2640	hypothetical protein (plasmid)	1.62334	0.698966	0.0121106	0.0256892	0.00403852	-0.439101	-0.209518	-0.83298	-0.351023	0.757546	0.51169	0.314783	121	60	61	56	73	149	139	101
BB_0446	NC_001318.1	465518	467278	-	1761	aspartate--tRNA ligase	1.62589	0.701229	5.44325e-05	0.000215676	8.12939	8.12945	8.15703	8.11672	9.25279	8.49735	8.56772	8.89209	22599	15251	13472	18560	38021	21279	24723	25790
BB_0069	NC_001318.1	64038	65276	+	1239	aminopeptidase II	1.63273	0.707285	8.93521e-06	4.4854e-05	10.0599	10.0535	10.0706	10.0426	11.1405	10.4468	10.516	10.8441	60610	40721	35711	49618	98992	57824	67128	70205
BB_0122	NC_001318.1	118964	119803	-	840	elongation factor Ts	1.63679	0.710874	1.64905e-10	2.12021e-09	10.6969	10.5904	10.6719	10.6691	11.5826	11.2289	11.1966	11.4314	63902	40053	36729	51932	91179	67415	72944	71512
BB_R34	NC_000950.1	21415	21960	+	546	hypothetical protein BB_R34 (plasmid)	1.63728	0.711305	0.0768572	0.124154	6.87363	6.92098	6.79781	6.87252	8.42211	6.66701	6.59227	7.80281	2934	2046	1628	2429	6628	1855	1949	3758
BB_0779	NC_001318.1	818922	819242	+	321	hypothetical protein BB_0779	1.63857	0.712441	1.88589e-08	1.6617e-07	8.97744	9.0574	9.23583	9.30866	9.89827	9.86384	9.71662	9.96334	7415	5289	5187	7729	10841	10001	9993	9878
BB_B17	NC_001903.1	13893	15107	-	1215	inosine 5-monophosphate dehydrogenase (plasmid)	1.64337	0.716654	0.00102418	0.00303639	10.2533	10.2385	10.2444	10.2243	11.5324	10.5443	10.572	10.946	67961	45395	39502	55189	127369	60670	68433	73888
BB_F25	NC_001851.2	13769	14329	-	561	hypothetical protein (plasmid)	1.64603	0.718992	3.1243e-07	2.17492e-06	4.61109	4.54926	4.60217	4.74262	5.28898	5.33131	5.17379	5.5695	628	406	365	570	776	755	749	821
BB_0458	NC_001318.1	478196	479716	+	1521	hypothetical protein BB_0458	1.64827	0.720952	3.80621e-20	2.0508e-18	10.6214	10.5962	10.6523	10.6425	11.3501	11.3372	11.3302	11.3789	109807	72820	65608	92320	140523	131587	144902	124858
BB_0123	NC_001318.1	119807	120589	-	783	30S ribosomal protein S2	1.64978	0.722273	1.21717e-09	1.33359e-08	10.8475	10.7055	10.7671	10.8087	11.6959	11.4061	11.2539	11.6237	66119	40435	36572	53328	91932	71053	70748	76166
BB_0497	NC_001318.1	505104	505541	+	438	50S ribosomal protein L15	1.64979	0.722279	1.497e-08	1.34161e-07	9.76598	9.73759	9.78605	9.79537	10.7844	10.3781	10.314	10.4511	17477	11564	10364	14778	27340	19490	20630	18900
BB_A09	NC_001857.2	5646	6518	+	873	hypothetical protein BB_A09 (plasmid)	1.65121	0.723527	0.169448	0.243727	7.26723	7.20596	7.17158	7.20719	9.04676	6.59669	6.56545	8.02143	6163	3986	3373	4898	16340	2825	3059	6992
BB_I21	NC_001854.1	12454	13206	+	753	PF-32 protein (plasmid)	1.6589	0.73023	0.00220425	0.00592187	7.5972	7.60067	7.50744	7.60185	8.87362	7.85669	7.86031	8.38418	6682	4520	3672	5554	12500	5836	6474	7755
BB_G26	NC_001852.1	22659	23033	-	375	hypothetical protein (plasmid)	1.66348	0.734203	0.0432546	0.0764174	0.615435	0.570457	-0.482699	-0.618741	0.29247	0.617694	1.02656	1.38649	26	17	7	9	16	19	28	30
BB_0498	NC_001318.1	505554	506858	+	1305	protein translocase subunit SecY	1.66747	0.737661	3.16389e-18	1.42375e-16	9.59635	9.51394	9.54666	9.60677	10.4026	10.2829	10.2476	10.2783	46296	29507	26158	38635	62518	54365	58702	49958
BB_K40	NC_001855.1	25103	25657	+	555	hypothetical protein BB_K40 (plasmid)	1.66845	0.738506	4.46433e-07	2.97622e-06	9.25078	9.02507	9.1615	9.19243	9.98359	9.85877	9.54472	10.1416	15495	8942	8518	12329	19886	17231	15337	19325
BB_0137	NC_001318.1	135874	137766	-	1893	long-chain-fatty-acid CoA ligase	1.66976	0.73964	0.000257286	0.000878536	11.214	11.169	11.1893	11.1858	12.4632	11.5534	11.5956	11.9118	206081	134797	118476	167445	378302	190243	216761	224832
BB_J19	NC_001856.1	12445	13440	-	996	hypothetical protein BB_J19 (plasmid)	1.67019	0.740011	0.0227617	0.0446726	7.61852	7.73628	7.65844	7.55039	9.17873	7.73927	7.69402	8.38619	8970	6568	5393	7089	20428	7116	7631	10272
BB_0418	NC_001318.1	428646	429674	+	1029	hypothetical protein BB_0418	1.67135	0.741011	0.00590785	0.013702	7.96806	7.95984	7.91843	7.91808	7.70583	8.98092	9.05572	8.63295	11808	7923	6672	9450	7603	17385	20261	12592
BB_B18	NC_001903.1	15132	16667	-	1536	GMP synthase (plasmid)	1.67379	0.743118	0.000202598	0.000697469	11.4215	11.4384	11.4126	11.4448	12.6988	11.8234	11.8196	12.1605	193092	131831	112228	162581	361420	186137	205425	216754
BB_N04	NC_000954.1	2583	3350	+	768	hypothetical protein BB_N04 (plasmid)	1.67952	0.748049	0.00363179	0.00910791	3.4968	3.63079	3.5506	3.45717	4.90306	3.94034	3.73461	4.26836	397	294	241	320	813	394	378	456
BB_O39	NC_000952.1	26152	26841	+	690	protein ErpL (plasmid)	1.68078	0.749135	0.0769801	0.124193	1.81581	1.89238	1.60337	1.95062	0.791033	3.15309	2.59514	2.8298	111	79	56	101	42	205	154	151
BB_0386	NC_001318.1	396604	397077	-	474	30S ribosomal protein S7	1.68135	0.749621	3.33865e-06	1.85744e-05	12.3276	12.4185	12.2721	12.3139	13.4514	12.8173	12.7825	13.1766	111659	80253	62835	91637	187909	114399	123568	135281
BB_0542	NC_001318.1	552440	553018	+	579	hypothetical protein BB_0542	1.68327	0.751266	2.24063e-09	2.37243e-08	7.27589	7.42123	7.5906	7.40894	8.27722	8.1267	8.15733	8.15128	4112	3069	2991	3736	6357	5411	6116	5074
BB_0726	NC_001318.1	764371	765342	+	972	ATP-binding protein	1.68439	0.752226	2.0769e-13	4.97851e-12	7.57079	7.45465	7.52798	7.55223	8.25227	8.34706	8.23162	8.28401	8469	5273	4808	6927	10489	10583	10810	9339
BB_G22	NC_001852.1	18030	18827	-	798	hypothetical protein (plasmid)	1.69304	0.759615	0.00483066	0.0116826	-0.0498696	-0.437614	-0.591652	-0.444051	-0.280356	0.696437	0.616425	0.433537	35	18	14	22	23	43	45	33
BB_0684	NC_001318.1	725431	726495	+	1065	isopentenyl-diphosphate delta-isomerase	1.69463	0.760971	4.12577e-17	1.40499e-15	8.40533	8.36459	8.46583	8.44884	9.16784	9.16528	9.16564	9.2307	16548	10856	10092	14130	21679	20446	22630	19723
BB_0812	NC_001318.1	858939	860111	-	1173	bifunctional phosphopantothenoylcysteine decarboxylase/phosphopantothenate--cysteine ligase	1.69616	0.762268	0.00193344	0.00529594	6.15031	6.21733	6.18173	6.1638	7.54282	6.54372	6.47294	6.94016	3818	2699	2282	3193	7741	3659	3855	4440
BB_L28	NC_000953.1	17205	17651	+	447	lipoprotein (plasmid)	1.70593	0.770561	4.05429e-07	2.73177e-06	7.55758	7.43138	7.19808	7.45558	8.07744	8.25409	7.9953	8.3906	3859	2386	1759	2979	4273	4563	4220	4624
BB_0009	NC_001318.1	9202	10206	+	1005	hypothetical protein BB_0009	1.70821	0.772482	0.000992691	0.00297807	5.09236	5.10166	5.11611	5.1386	6.44285	5.49758	5.48314	5.8932	1571	1067	934	1344	3094	1518	1663	1841
BB_A07	NC_001857.2	4667	5140	-	474	ChpAI protein (plasmid)	1.70831	0.772573	0.231717	0.313602	7.18241	7.19182	6.87309	7.13531	4.56926	8.52445	8.43773	7.64087	3155	2143	1489	2530	398	5836	6081	2916
BB_B19	NC_001903.1	16903	17535	+	633	outer surface protein C (plasmid)	1.71368	0.777098	0.270978	0.356774	13.1783	13.1177	12.7629	12.983	9.89811	14.446	14.3242	13.6792	268915	174008	117920	194597	21376	472410	480420	255952
BB_0652	NC_001318.1	690885	692645	+	1761	protein translocase subunit SecD	1.71589	0.778957	2.19627e-17	8.84967e-16	11.5555	11.5024	11.5873	11.5699	12.4753	12.2538	12.254	12.3377	242913	158004	145231	203285	354892	287579	318272	280993
BB_0131	NC_001318.1	126316	127413	-	1098	recombinase A	1.7164	0.779382	2.24101e-22	1.88245e-20	9.87152	9.84941	9.89858	9.88346	10.7027	10.6467	10.5868	10.682	47138	31326	28089	39379	64766	58860	62481	55606
BB_A73	NC_001857.2	50286	51176	-	891	antigen P35 (plasmid)	1.71775	0.780521	0.137015	0.201917	8.51125	8.38411	8.0905	8.36978	6.63508	9.67882	9.53129	9.17521	14899	9206	6509	11191	3134	24419	24394	15878
BB_M29	NC_000951.1	17733	18680	-	948	hypothetical protein BB_M29 (plasmid)	1.71861	0.781244	9.50736e-05	0.000351813	2.30923	2.31827	1.71116	2.04234	3.23208	2.65922	2.70214	2.93977	215	146	83	148	315	200	228	224
BB_0834	NC_001318.1	884228	886447	-	2220	ATP-dependent Clp protease subunit C	1.72018	0.782561	1.38234e-08	1.25306e-07	8.10701	8.09734	8.01696	8.08432	9.16083	8.64397	8.63619	8.9294	28051	18803	15412	22878	44971	29695	32682	33364
BB_0146	NC_001318.1	146377	147495	-	1119	glycine/betaine ABC transporter ATP-binding protein	1.72872	0.789704	3.27255e-06	1.84081e-05	8.09141	8.11013	8.1682	8.11653	9.3092	8.66172	8.598	8.96389	13987	9562	8627	11792	25123	15153	16043	17224
BB_N01	NC_000954.1	66	1292	+	1227	hypothetical protein BB_N01 (plasmid)	1.7353	0.795184	0.0275364	0.0528811	4.34062	4.50933	4.37886	4.5617	6.07141	4.5457	4.42357	5.31073	1139	864	684	1100	2920	958	974	1501
BB_0022	NC_001318.1	21058	22101	-	1044	Holliday junction DNA helicase RuvB	1.73728	0.796829	1.25155e-08	1.14272e-07	8.91073	8.99737	8.90702	8.90259	10.0566	9.50674	9.54035	9.73515	23027	16501	13432	18971	39350	25395	28763	27427
BB_0436	NC_001318.1	454484	456388	-	1905	DNA gyrase subunit B	1.73741	0.796939	9.22513e-22	6.83745e-20	11.1407	11.0897	11.119	11.1708	11.8563	11.9561	11.9048	11.9886	197124	128401	113554	166763	249967	253086	270270	238642
BB_Q43	NC_000956.1	26921	28246	+	1326	protein BppA (plasmid)	1.74368	0.802133	4.21553e-06	2.29938e-05	1.24793	0.931638	0.918884	0.708453	1.48381	1.82634	1.85322	1.8969	144	78	67	82	131	157	177	152
BB_O27	NC_000952.1	16522	17139	+	618	protein BdrN (plasmid)	1.75064	0.807881	0.0388803	0.0699845	7.69485	7.65501	7.57631	7.59162	9.31067	7.59606	7.48248	8.56989	5868	3852	3161	4526	13889	3998	4089	7239
BB_0553	NC_001318.1	564188	565681	-	1494	hypothetical protein BB_0553	1.7536	0.810323	0.0151941	0.03118	8.6217	8.61263	8.52959	8.58587	10.1671	8.66712	8.63363	9.54217	26970	18086	14797	21797	60794	20307	21955	34335
BB_0437	NC_001318.1	456576	458036	+	1461	chromosomal replication initiation protein	1.75656	0.812754	2.33472e-09	2.45146e-08	7.02219	7.00613	7.04534	7.00537	8.09666	7.65792	7.63633	7.88965	8703	5808	5172	7127	14154	9866	10755	10680
BB_E21	NC_001850.1	13403	14530	-	1128	hypothetical protein (plasmid)	1.75806	0.813986	0.00311572	0.00804468	9.46739	9.39522	9.4096	9.41044	10.8858	9.68002	9.62323	10.3655	36595	23490	20561	29146	75535	30940	32915	45873
BB_U04	NC_000955.2	1486	2628	+	1143	protein BBC01 (plasmid)	1.76231	0.817465	0.00294071	0.00763978	7.07428	7.09545	7.07525	7.10997	8.58937	7.3924	7.36263	7.9178	7059	4834	4131	5995	15581	6421	6960	8520
BB_Q38	NC_000956.1	22869	23966	+	1098	hypothetical protein BB_Q38 (plasmid)	1.76733	0.821575	0.0139713	0.0290973	8.08978	8.06332	7.99183	8.00677	9.67768	8.17515	8.14164	8.8711	13709	9083	7491	10723	31825	10612	11473	15848
BB_G23	NC_001852.1	18837	19619	-	783	hypothetical protein (plasmid)	1.76764	0.821822	0.0147454	0.0304578	-0.969199	-0.872968	-2.32348	-0.625389	-0.192237	-0.371329	0.242151	-0.763123	18	13	4	19	24	20	34	14
BB_0504	NC_001318.1	509314	510846	+	1533	ribonuclease Y	1.76981	0.823598	3.30912e-24	3.47457e-22	9.6848	9.68045	9.61818	9.67978	10.4791	10.4776	10.4283	10.57	57823	38903	32290	47741	77442	73088	78160	71837
BB_O04	NC_000952.1	2574	3338	+	765	hypothetical protein BB_O04 (plasmid)	1.7736	0.826684	0.00202938	0.00549896	1.62754	1.54884	1.17179	1.25388	2.80532	1.89656	1.70472	2.31351	108	69	46	69	189	95	92	117
BB_A36	NC_001857.2	23777	24415	+	639	lipoprotein (plasmid)	1.77426	0.827217	0.199756	0.280907	8.2894	8.20639	7.77228	8.0935	5.56047	9.54472	9.40731	8.90268	9162	5837	3744	6627	1067	15958	16054	9427
BB_0781	NC_001318.1	819542	820528	+	987	GTPase Obg	1.77799	0.83025	5.95754e-10	6.97996e-09	6.70626	6.52661	6.71662	6.70142	7.28777	7.66826	7.45467	7.54354	4723	2814	2782	3900	5458	6713	6406	5676
BB_0392	NC_001318.1	406181	406861	-	681	50S ribosomal protein L1	1.77916	0.831196	1.76292e-12	3.36558e-11	10.9246	10.8866	10.9434	10.9661	11.9453	11.5995	11.5508	11.9079	60664	39873	35943	51727	95044	70663	75593	80664
BB_0102	NC_001318.1	100228	100749	+	522	hypothetical protein BB_0102	1.7792	0.831226	0.000688703	0.00213867	7.54841	7.65651	7.58173	7.66701	9.00508	8.0006	7.96091	8.55221	4478	3257	2680	4028	9492	4470	4812	6040
BB_0132	NC_001318.1	127427	130132	-	2706	transcription elongation factor GreA	1.78066	0.83241	5.69973e-11	7.97962e-10	9.80897	9.84798	9.83673	9.85189	10.9578	10.4919	10.4691	10.7018	111242	77126	66320	94949	190486	130299	141922	138929
BB_Q39	NC_000956.1	23976	24542	+	567	hypothetical protein BB_Q39 (plasmid)	1.7883	0.838587	0.0203839	0.0404717	3.10984	3.24476	2.72094	3.24612	4.78765	3.1323	3.41818	3.81634	224	166	100	204	554	166	224	246
BB_K22	NC_001855.1	14302	14841	-	540	hypothetical protein BB_K22 (plasmid)	1.78961	0.839641	4.00184e-07	2.72558e-06	4.25135	4.34427	4.55066	4.82523	5.38615	5.31789	5.20749	5.47278	471	339	339	581	799	720	738	739
BB_0488	NC_001318.1	501497	501865	+	369	50S ribosomal protein L14	1.79278	0.8422	4.73339e-13	1.02407e-11	10.0498	9.88228	9.84588	10.0407	10.8227	10.7608	10.624	10.9707	17925	10770	9101	14758	23652	21408	21546	22826
BB_P28	NC_000948.1	17232	17678	+	447	surface lipoprotein (plasmid)	1.79731	0.845837	0.197445	0.27859	7.54557	7.08678	6.88519	7.20789	4.62829	8.6464	8.51449	8.06157	3827	1879	1416	2509	391	5989	6048	3681
BB_0496	NC_001318.1	504799	505104	+	306	50S ribosomal protein L30	1.80059	0.848471	8.73447e-13	1.80417e-11	9.31404	9.23416	9.32722	9.40305	10.0886	10.1369	10.0583	10.3721	8926	5699	5268	7866	11792	11520	12072	12501
BB_0479	NC_001318.1	497245	497874	+	630	50S ribosomal protein L4	1.80825	0.854591	3.04021e-17	1.16081e-15	10.6989	10.6321	10.6776	10.728	11.5422	11.4634	11.3959	11.7328	47994	30921	27655	40574	66494	59486	62815	66096
BB_0500	NC_001318.1	507002	507379	+	378	30S ribosomal protein S13	1.83185	0.873303	1.73651e-13	4.2902e-12	10.2108	10.0393	10.0457	10.1634	10.888	11.0151	10.8225	11.205	20530	12301	10708	16460	25351	26157	25328	27506
BB_0114	NC_001318.1	111889	112338	-	450	single-stranded DNA-binding protein	1.84456	0.883276	5.79966e-08	4.56723e-07	9.92001	9.83446	9.8335	9.86458	11.0527	10.5094	10.395	10.9258	19979	12706	11004	15929	33830	21933	22420	26984
BB_0489	NC_001318.1	501880	502185	+	306	50S ribosomal protein L24	1.84534	0.883888	2.6998e-11	4.09849e-10	10.0789	9.84212	9.88228	9.90922	10.9543	10.6644	10.6045	10.9958	15167	8686	7740	11172	21487	16606	17628	19261
BB_0499	NC_001318.1	506865	506984	+	120	50S ribosomal protein L36	1.87447	0.906484	2.79846e-08	2.38247e-07	9.92663	9.96772	9.79854	10.0307	10.7905	10.7716	10.5362	11.1848	5352	3716	2864	4766	7522	7014	6593	8611
BB_0478	NC_001318.1	496615	497235	+	621	50S ribosomal protein L3	1.88944	0.917958	1.68755e-21	1.18128e-19	11.5619	11.4148	11.482	11.4973	12.5106	12.3343	12.2733	12.4988	86040	52436	47610	68166	128250	107235	113746	110795
BB_0492	NC_001318.1	502951	503349	+	399	30S ribosomal protein S8	1.89095	0.919109	3.4174e-09	3.50075e-08	10.5254	10.3446	10.321	10.5089	11.4981	11.1781	11.0001	11.6269	26951	16045	13679	22075	40845	30913	30236	38898
BB_0381	NC_001318.1	390392	391819	-	1428	hypothetical protein BB_0381	1.89402	0.921452	1.30054e-12	2.52106e-11	10.0051	10.0028	10.0858	10.0456	11.2723	10.7846	10.772	10.9393	67254	45310	41592	57308	125006	84226	92391	86436
BB_J17	NC_001856.1	11152	11889	-	738	PF-32 protein (plasmid)	1.89658	0.9234	0.00011424	0.000416018	5.04206	5.20386	5.28124	5.35925	6.69985	5.77283	5.76048	6.15156	1114	841	769	1150	2715	1349	1480	1617
BB_G27	NC_001852.1	23033	23725	-	693	hypothetical protein (plasmid)	1.90217	0.927645	0.00124523	0.0036152	-0.716406	-0.696811	-0.493528	-0.882525	-0.426081	0.384068	0.418308	0.349701	19	13	13	14	18	30	34	27
BB_E18	NC_001850.1	11498	12079	-	582	hypothetical protein (plasmid)	1.91098	0.934315	1.50132e-08	1.34161e-07	8.48282	8.37899	8.34646	8.39582	9.60301	9.05724	9.04277	9.54655	9542	5992	5077	7443	16018	10367	11357	13416
BB_A66	NC_001857.2	44712	45947	-	1236	outer surface protein (plasmid)	1.91184	0.934963	0.172303	0.24755	10.2798	10.137	9.93011	10.1152	7.32589	11.5991	11.6622	10.974	70420	43043	32318	52051	7018	128210	148221	76636
BB_0394	NC_001318.1	407344	407898	-	555	transcription termination/antitermination factor	1.917	0.938848	1.55123e-09	1.68496e-08	10.5525	10.4294	10.5006	10.5036	11.7596	11.2217	11.0999	11.5664	38199	23670	21550	30594	68104	44319	45071	51884
BB_F24	NC_001851.2	13029	13793	-	765	PF32 (plasmid)	1.91985	0.940992	3.86495e-12	6.85893e-11	5.03734	4.89761	5.06887	5.01966	5.95646	5.84489	5.86984	6.10772	1151	705	688	942	1681	1470	1655	1626
BB_O31	NC_000952.1	20224	20790	+	567	hypothetical protein BB_O31 (plasmid)	1.92297	0.943338	0.00707708	0.016125	5.54036	5.41704	5.45843	5.50143	7.08913	5.62436	5.62489	6.76144	1209	749	668	975	2732	935	1035	1896
BB_0485	NC_001318.1	500593	501009	+	417	50S ribosomal protein L16	1.92756	0.946774	1.05948e-15	3.17845e-14	9.63378	9.47854	9.51571	9.60662	10.6563	10.4726	10.2803	10.5907	15182	9200	8181	12344	23818	19813	19187	19822
BB_O28	NC_000952.1	17245	17667	+	423	lipoprotein (plasmid)	1.93219	0.95024	1.87814e-05	8.45163e-05	7.6312	7.55388	7.19327	7.51177	8.8979	8.08259	8.0814	8.50291	3843	2458	1659	2931	7141	3834	4239	4730
BB_0735	NC_001318.1	776785	777573	+	789	rare lipoprotein A	1.94002	0.956075	0.000295022	0.00099659	10.634	10.6519	10.655	10.5941	12.253	11.0635	11.0592	11.6329	57460	39260	34096	46308	136301	56463	62291	77241
BB_0040	NC_001318.1	39826	40677	+	852	chemotaxis protein methyltransferase	1.94261	0.957994	0.000570601	0.00181555	5.52771	5.56594	5.44854	5.4623	5.49964	6.79394	6.79072	6.41251	1801	1248	997	1426	1364	3161	3490	2237
BB_0027	NC_001318.1	25753	26391	+	639	hypothetical protein BB_0027	1.94555	0.960179	3.37238e-12	6.07029e-11	10.3194	10.4837	10.4731	10.3475	11.7129	11.2123	11.2328	11.2501	37418	28298	24344	31612	75917	50696	56901	47975
BB_0627	NC_001318.1	657546	658817	-	1272	aminopeptidase	1.9467	0.961028	0.00180201	0.00495982	7.98774	8.00164	7.98414	7.96227	9.70453	8.34096	8.28049	8.97123	14797	10082	8632	12045	37561	13791	14634	19679
BB_0484	NC_001318.1	499707	500588	+	882	30S ribosomal protein S3	1.94913	0.962828	9.11882e-23	8.82334e-21	9.7311	9.52478	9.57701	9.65796	10.6206	10.571	10.4589	10.6908	34353	20093	18055	27055	49144	44862	45933	44938
BB_0415	NC_001318.1	425584	426711	+	1128	chemotaxis protein CheB	1.96564	0.975002	5.71577e-06	3.00078e-05	6.81044	6.75473	6.73713	6.79837	8.24306	7.38584	7.33364	7.84456	5802	3767	3225	4767	12095	6308	6732	7992
BB_0261	NC_001318.1	273857	275236	+	1380	hypothetical protein BB_0261	1.97654	0.982978	2.26265e-07	1.6107e-06	8.01486	8.10923	8.07432	8.03904	9.48574	8.67995	8.71598	9.1345	16358	11785	9969	13782	35016	18925	21471	23908
BB_0494	NC_001318.1	503926	504285	+	360	50S ribosomal protein L18	1.97939	0.985059	9.13931e-12	1.47635e-10	9.8362	9.66177	9.64987	9.74544	10.7047	10.5994	10.4495	11.0248	15081	9018	7751	11733	21264	18675	18626	23121
BB_0388	NC_001318.1	397544	401677	-	4134	DNA-directed RNA polymerase subunit beta\'	1.99261	0.994658	9.5876e-32	1.72577e-29	9.8623	9.83466	9.93208	9.87414	10.9431	10.7979	10.8403	10.898	176345	116744	108241	147309	288051	246093	280431	243175
BB_0775	NC_001318.1	816312	817160	-	849	flagellar hook-basal body complex protein	1.99545	0.996713	7.44786e-06	3.81476e-05	10.6797	10.6396	10.6601	10.6478	12.2217	11.2121	11.2547	11.6858	63821	41886	36821	51720	143522	67346	76758	86216
BB_0490	NC_001318.1	502191	502739	+	549	50S ribosomal protein L5	2.00374	1.00269	1.02634e-10	1.36125e-09	10.8198	10.613	10.6567	10.7647	12.0348	11.5225	11.3892	11.8379	45478	26592	23753	36267	81530	54004	54484	61952
BB_0495	NC_001318.1	504298	504795	+	498	30S ribosomal protein S5	2.00742	1.00534	9.80371e-23	8.82334e-21	10.2953	10.1549	10.1309	10.261	11.3196	11.2026	11.0434	11.2892	28679	17559	14966	23203	45048	39246	38888	38416
BB_S35	NC_000949.1	21257	21997	+	741	PF-32 protein (plasmid)	2.00853	1.00614	0.0284145	0.0540004	5.88602	5.92276	5.88932	5.91379	7.91654	5.8112	5.82686	6.97987	2008	1390	1177	1696	6336	1391	1556	2883
BB_0739	NC_001318.1	781486	782073	-	588	hypothetical protein BB_0739	2.02368	1.01698	8.6826e-05	0.000323671	6.21031	6.48794	6.47222	6.3365	7.9795	6.9123	6.95499	7.473	1995	1632	1399	1804	5252	2368	2699	3220
BB_M38	NC_000951.1	26257	27015	+	759	ErpK protein (plasmid)	2.02943	1.02107	0.0674286	0.111204	6.12715	6.01425	5.81745	5.99829	4.30576	7.57617	7.40518	7.09888	2431	1517	1147	1842	531	4843	4760	3207
BB_0483	NC_001318.1	499341	499703	+	363	50S ribosomal protein L22	2.03062	1.02192	4.63664e-18	2.01454e-16	10.9917	10.8291	10.8918	10.9852	12.1763	11.8623	11.7438	11.9738	33875	20423	18485	27939	59463	45191	46062	45009
BB_0113	NC_001318.1	111585	111875	-	291	30S ribosomal protein S18	2.03191	1.02283	9.43e-09	8.86702e-08	10.9878	10.7525	10.8202	10.9113	12.1947	11.618	11.5057	12.1293	27082	15526	14101	21280	48279	30584	31309	40187
BB_M28	NC_000951.1	17247	17696	+	450	lipoprotein (plasmid)	2.03683	1.02633	0.148692	0.217346	7.69932	7.43137	7.11181	7.39818	4.53905	9.04174	8.92075	8.51293	4286	2402	1668	2882	370	7930	8069	5067
BB_0805	NC_001318.1	848837	850987	+	2151	polyribonucleotide nucleotidyltransferase	2.03806	1.0272	4.5823e-06	2.46253e-05	10.9668	10.9409	10.9631	10.9509	12.5445	11.5417	11.5634	12.0385	197302	130775	115086	161674	454777	214419	240872	278934
BB_I20	NC_001854.1	11924	12478	+	555	hypothetical protein BB_I20 (plasmid)	2.05463	1.03888	4.74303e-05	0.000190933	6.54453	6.57657	6.32941	6.53799	8.04236	7.07503	7.02166	7.75288	2374	1638	1196	1958	5178	2502	2668	3690
BB_0789	NC_001318.1	825701	827620	+	1920	ATP-dependent zinc metalloprotease FtsH	2.06264	1.04449	6.13566e-15	1.78862e-13	10.2255	10.1765	10.2031	10.2243	11.5515	11.0808	11.0061	11.3056	105349	68718	60659	87212	203958	139056	146103	149813
BB_0804	NC_001318.1	848538	848804	+	267	30S ribosomal protein S15	2.07168	1.0508	2.30189e-06	1.32438e-05	11.4612	11.4459	11.3904	11.4369	12.976	12.0688	11.9888	12.6679	34500	23036	19210	28106	76133	38355	40153	53561
BB_E20	NC_001850.1	12830	13393	-	564	hypothetical protein (plasmid)	2.07641	1.05409	4.86415e-08	3.90371e-07	6.95608	6.9268	7.10516	7.08834	8.51483	7.81445	7.77861	8.06791	3209	2122	2081	2914	7301	4245	4582	4665
BB_0067	NC_001318.1	61254	63032	-	1779	peptidase	2.08224	1.05814	5.11061e-11	7.40157e-10	11.0924	11.1271	11.1334	11.1072	12.5973	11.9198	11.9424	12.1252	178014	123056	107109	149009	390156	230486	259062	244975
BB_0780	NC_001318.1	819242	819487	+	246	50S ribosomal protein L27	2.08638	1.061	1.52009e-11	2.42444e-10	7.78312	7.62824	7.83473	7.8224	8.83223	8.75843	8.58333	9.09966	2483	1505	1505	2114	3968	3562	3491	4160
BB_0129	NC_001318.1	124798	125547	-	750	hypothetical protein BB_0129	2.08932	1.06303	7.07744e-22	5.57348e-20	7.67641	7.72699	7.69077	7.79628	8.63852	8.88948	8.79255	8.81373	7031	4914	4153	6330	10578	11893	12305	10403
BB_G25	NC_001852.1	22273	22659	-	387	hypothetical protein (plasmid)	2.09604	1.06767	0.0026775	0.00705786	0.124116	-1.50315	-0.998191	-0.516435	0.155423	0.64535	0.98112	0.148369	19	4	5	10	15	20	28	13
BB_L30	NC_000953.1	19091	20188	+	1098	hypothetical protein BB_L30 (plasmid)	2.11833	1.08293	0.0248594	0.0481528	7.94558	7.84122	7.79796	7.77917	9.95727	7.76898	7.67962	9.04297	12405	7787	6549	9158	38631	8008	8329	17853
BB_0389	NC_001318.1	401693	405160	-	3468	DNA-directed RNA polymerase subunit beta	2.12137	1.085	4.73843e-32	9.9507e-30	9.74288	9.74778	9.84179	9.78019	11.0083	10.7949	10.801	10.8399	136183	92212	85294	115786	252823	206019	228929	195940
BB_F14	NC_001851.2	7354	7869	-	516	hypothetical protein (plasmid)	2.16954	1.11739	0.000128446	0.000462195	-0.367558	-0.384784	-0.755373	-0.18181	1.10401	0.42971	0.285238	0.926014	18	12	8	17	39	23	23	30
BB_0548	NC_001318.1	558006	560732	-	2727	DNA polymerase I	2.175	1.12102	1.47604e-13	3.71963e-12	6.76509	6.7288	6.71384	6.71464	8.17022	7.60271	7.60268	7.94956	13593	8945	7672	10875	27801	17724	19612	20780
BB_0101	NC_001318.1	98817	100205	+	1389	asparagine--tRNA ligase	2.18456	1.12734	0.000178041	0.000619702	8.33054	8.31697	8.28305	8.28724	10.1353	8.78357	8.78729	9.56166	20492	13699	11596	16476	55286	20467	22706	32356
BB_K53	NC_001855.1	35868	36422	+	555	outer membrane protein (plasmid)	2.18616	1.1284	0.0164678	0.0334667	6.76238	6.62931	6.50945	6.5801	5.71709	8.34666	8.14336	7.65251	2761	1699	1355	2016	1033	6041	5806	3442
BB_O02	NC_000952.1	1305	1997	+	693	hypothetical protein BB_O02 (plasmid)	2.2099	1.14398	0.000997737	0.0029861	1.01827	0.908208	0.04729	0.875404	2.5259	1.11644	1.51467	2.09432	64	40	19	48	141	50	73	91
BB_J18	NC_001856.1	11862	12452	-	591	PF-32 protein (plasmid)	2.22268	1.1523	0.000167004	0.000584513	5.87839	5.96561	5.93067	5.95311	7.80334	6.52765	6.4428	7.13195	1593	1142	966	1390	4672	1823	1902	2555
BB_0130	NC_001318.1	125534	126301	-	768	hypothetical protein BB_0130	2.22978	1.1569	3.57093e-21	2.36809e-19	6.3109	6.31818	6.32847	6.324	7.59174	7.44161	7.37325	7.49351	2794	1895	1654	2336	5243	4464	4711	4266
BB_0620	NC_001318.1	646659	648254	-	1596	beta-glucosidase	2.2691	1.18212	3.86167e-10	4.67857e-09	5.93929	5.93088	6.01182	6.01141	7.56988	6.86604	6.82154	7.23537	4488	3011	2760	3909	10732	6225	6679	7413
BB_K32	NC_001855.1	20389	21453	+	1065	fibronectin-binding protein (plasmid)	2.27977	1.18889	0.0410434	0.0733541	7.93534	7.79366	7.31342	7.71648	6.07173	9.49719	9.31819	8.90003	11947	7308	4540	8505	2535	25735	25154	15683
BB_E19	NC_001850.1	12096	12854	-	759	hypothetical protein (plasmid)	2.28688	1.19338	1.26143e-05	6.04336e-05	8.46133	8.44249	8.42075	8.42878	10.3001	9.06396	9.11579	9.68406	12260	8166	6971	9931	33866	13583	15580	19246
BB_0454	NC_001318.1	473405	474556	-	1152	lipopolysaccharide biosynthesis-like protein	2.29765	1.20016	0.000428468	0.00139863	8.40841	8.44373	8.43869	8.40043	10.431	8.90286	8.86616	9.69428	17938	12405	10713	14780	56284	18438	19890	29419
BB_0773	NC_001318.1	814868	815302	-	435	hypothetical protein BB_0773	2.35441	1.23537	2.05304e-06	1.19209e-05	4.62618	4.76275	4.76586	4.65202	6.54167	5.42808	5.50963	5.98656	492	365	317	415	1434	626	733	850
BB_0629	NC_001318.1	659644	661515	-	1872	PTS system fructose-specific transporter subunit IIABC	2.37465	1.24772	1.11989e-13	2.87971e-12	9.70334	9.65895	9.64524	9.6901	11.3156	10.6304	10.6155	11.0082	71523	46803	40177	58717	168864	99224	108669	118856
BB_0253	NC_001318.1	261292	263712	-	2421	ATP-dependent protease La	2.38511	1.25405	2.23966e-06	1.29448e-05	9.89949	9.87807	9.82611	9.85785	11.7759	10.615	10.5678	11.1722	105970	70457	58900	85300	300464	126964	135965	172218
BB_0683	NC_001318.1	724224	725447	+	1224	3-hydroxy-3-methylglutaryl-CoA synthase	2.41601	1.27263	2.21442e-10	2.81835e-09	8.9067	8.92324	9.05293	8.96667	10.7461	9.87246	9.90517	10.2415	26922	18377	17424	23252	74401	38364	43425	45677
BB_0028	NC_001318.1	26399	27448	+	1050	hypothetical protein BB_0028	2.4226	1.27656	3.06454e-07	2.14518e-06	10.1171	10.1569	10.1631	10.0905	12.0623	10.9793	10.9281	11.3615	53441	37073	32267	43468	158931	70878	75698	85161
BB_B10	NC_001903.1	7836	8765	+	930	hypothetical protein BB_B10 (plasmid)	2.43267	1.28254	0.00713508	0.0162278	7.02146	7.18362	7.0739	7.07683	9.44904	7.33827	7.18302	8.32076	5537	4181	3358	4767	23005	5032	5000	9166
BB_R29	NC_000950.1	17573	18583	-	1011	hypothetical protein BB_R29 (plasmid)	2.44325	1.2888	1.66387e-07	1.24052e-06	3.74986	3.81879	3.71646	3.68072	5.60811	4.64743	4.56959	5.05249	623	441	356	492	1745	847	888	1034
BB_0387	NC_001318.1	397102	397476	-	375	30S ribosomal protein S12	2.4643	1.30118	4.88141e-07	3.23714e-06	12.3577	12.3547	12.3231	12.3704	14.3062	13.1847	13.1199	13.6714	90204	60742	51502	75393	268850	116747	123517	150816
BB_R31	NC_000950.1	18960	20057	+	1098	hypothetical protein BB_R31 (plasmid)	2.46968	1.30432	0.0368003	0.0670064	5.52391	5.6322	5.47421	5.48657	8.04485	5.15402	5.06532	6.94774	2315	1684	1308	1869	10262	1307	1360	4178
BB_N03	NC_000954.1	2013	2579	+	567	hypothetical protein BB_N03 (plasmid)	2.5202	1.33354	3.91725e-06	2.14597e-05	3.23305	3.06964	2.93469	3.06581	5.00474	3.90614	3.77535	4.61474	244	147	116	180	644	284	287	428
BB_R33	NC_000950.1	20609	21364	+	756	plasmid partition protein, putative (plasmid)	2.57067	1.36215	0.0246956	0.0479451	4.09315	4.20838	4.13173	4.01245	6.70025	3.90329	3.83166	5.48294	591	432	355	463	2782	378	398	1042
BB_S34	NC_000949.1	20715	21281	+	567	hypothetical protein BB_S34 (plasmid)	2.5923	1.37423	0.00440318	0.0108571	7.59795	7.52878	7.54913	7.54017	9.91391	7.71707	7.7187	9.13744	5034	3238	2846	4007	19358	3989	4419	9843
BB_L27	NC_000953.1	16545	17099	+	555	protein BdrP (plasmid)	2.61145	1.38485	0.00925307	0.0203116	8.13684	8.2212	8.12309	8.09755	10.6323	8.21078	8.12788	9.63378	7159	5122	4147	5772	31177	5498	5744	13591
BB_F20	NC_001851.2	10698	10895	-	198	BBF20 (plasmid)	2.67442	1.41923	5.11723e-25	5.86156e-23	8.25145	8.26998	8.35387	8.39412	9.96078	9.70588	9.59029	9.66598	2765	1890	1736	2529	6983	5529	5647	4958
BB_F01	NC_001851.2	467	1465	+	999	hypothetical protein (plasmid)	2.70667	1.43652	0.000182165	0.000632309	0.421742	-0.0318029	0.474123	0.543133	0.356101	2.19769	2.12527	1.90366	61	30	37	55	45	153	161	115
BB_0801	NC_001318.1	844454	847102	+	2649	translation initiation factor IF-2	2.72492	1.44621	5.52466e-12	9.40685e-11	10.508	10.4402	10.4675	10.4862	12.4359	11.5629	11.4979	11.9881	176782	113823	100528	144276	519453	267987	283469	331716
BB_0800	NC_001318.1	843003	844451	+	1449	transcription termination/antitermination protein NusA	2.74474	1.45667	6.37119e-09	6.17516e-08	9.65442	9.59752	9.56092	9.64512	11.6561	10.6277	10.4986	11.2002	53516	34717	29333	44054	165507	76658	77567	105092
BB_0438	NC_001318.1	458277	459434	+	1158	DNA polymerase III subunit beta	2.77215	1.471	3.94977e-14	1.03681e-12	8.01953	8.03267	8.12311	8.06319	9.99633	9.21036	9.1671	9.59041	13771	9378	8653	11760	41860	22937	24631	27518
BB_L29	NC_000953.1	17688	18701	-	1014	hypothetical protein BB_L29 (plasmid)	2.80591	1.48847	8.87562e-28	1.24259e-25	3.14939	3.13884	2.84443	3.23406	4.55101	4.5716	4.57342	4.66547	412	276	195	362	841	806	893	793
BB_N02	NC_000954.1	1309	2001	+	693	hypothetical protein BB_N02 (plasmid)	2.85105	1.5115	0.000100813	0.000370333	3.66668	3.66161	3.47265	3.57354	5.99869	4.27057	4.3062	5.12261	403	271	206	313	1568	447	507	744
BB_K07	NC_001855.1	5288	6040	-	753	lipoprotein (plasmid)	2.9629	1.56701	1.42791e-05	6.73847e-05	5.50424	5.31526	5.04481	5.36002	5.52517	7.33783	7.14425	6.93907	1566	927	666	1174	1227	4073	3941	2848
BB_L32	NC_000953.1	20740	21480	+	741	PF-32 protein (plasmid)	2.99336	1.58176	0.0015399	0.00429264	6.86237	6.84537	6.83424	6.89484	9.49194	7.22673	7.19928	8.54477	3951	2635	2266	3348	18883	3711	4029	8530
BB_0799	NC_001318.1	842501	842989	+	489	hypothetical protein BB_0799	3.00844	1.58902	4.45195e-09	4.4169e-08	7.52662	7.51917	7.35337	7.57778	9.54824	8.59056	8.45295	9.42787	4132	2774	2143	3547	12957	6303	6340	10382
BB_L31	NC_000953.1	20198	20764	+	567	hypothetical protein BB_L31 (plasmid)	3.08492	1.62523	0.00196076	0.00534753	6.31532	6.29114	6.24197	6.31431	8.99747	6.59377	6.62541	8.02107	2069	1373	1150	1713	10256	1831	2071	4540
BB_0771	NC_001318.1	812439	813239	-	801	RNA polymerase sigma factor	3.13829	1.64998	0.000341778	0.00113326	5.64059	5.54329	5.51719	5.61757	5.24392	7.6675	7.71342	7.22513	1831	1155	983	1493	1074	5445	6220	3694
BB_0844	NC_001318.1	903929	904900	-	972	lipoprotein	3.3911	1.76175	0.00452661	0.0110565	5.85498	5.75038	5.43906	5.66858	4.37189	8.06457	7.85669	7.47733	2578	1618	1130	1877	712	8701	8336	5339
BB_R32	NC_000950.1	20067	20633	+	567	hypothetical protein BB_R32 (plasmid)	3.69557	1.8858	0.0069899	0.0159552	5.8978	5.89185	5.86742	5.82357	9.05577	5.81349	5.74516	7.7989	1549	1041	887	1219	10679	1066	1125	3892
BB_L36	NC_000953.1	23366	24691	+	1326	BppA (plasmid)	3.9217	1.97148	9.769e-06	4.80818e-05	-0.488013	-0.820429	-0.888864	-1.05261	-0.496935	1.70184	1.52572	1.12619	43	23	19	24	33	144	141	89
BB_P29	NC_000948.1	17715	18728	-	1014	hypothetical protein BB_P29 (plasmid)	4.64419	2.21543	2.64916e-06	1.50891e-05	0.115064	-0.101848	0.10321	-0.210591	3.21942	1.41223	1.1327	2.04759	50	29	29	33	334	90	82	129
BB_F0041	NC_001851.2	26997	28073	+	1077	outer surface protein VlsE1 (plasmid)	6.43144	2.68514	1.03441e-33	2.60672e-31	3.10721	2.85641	2.53408	2.92356	5.8912	5.58633	5.09424	5.54983	425	241	167	310	2262	1730	1361	1555
BB_Q37	NC_000956.1	21532	22479	-	948	hypothetical protein BB_Q37 (plasmid)	7.35505	2.87874	1.13764e-09	1.25739e-08	2.71025	2.38573	2.58253	2.66484	3.59795	5.91619	5.97431	5.38746	284	153	152	228	406	1914	2205	1223
BB_0025	NC_001318.1	23965	24696	-	732	transcriptional regulator	5217.49	12.3491	6.26056765324673e-318	7.88831524309088e-315	-3.33282	-2.81259	-2.22631	-6.66981	9.30169	8.9307	8.8209	9.12542	3	3	4	0	16349	11944	12248	12602
